# Supplementary material for: A genome-wide association study identifies Arabidopsis thaliana genes that contribute to differences in the outcome of infection with two Turnip mosaic potyvirus strains that differ in their evolutionary history and degree of host specialization
Source: Virus Evol. 2021 Jun 30;7(2):veab063. doi: 10.1093/ve/veab063 (PMC8438913; doi:10.1093/ve/veab063)
Supplement: veab063_Supp [file veab063_supp.zip › Supplementary File S1.xlsx]

## Sheet: accessions
tg_ecotypeid	name	CS_number	country	latitude	longitude	collector	seq_by	block
430	Gr-1	CS76496	AUT	47	15.5	Albert Kranz	Salk	1
470	BRR4	CS78943	USA	408313	-87735	Diane Byers	MPI	1
476	BRR12	CS78944	USA	408313	-87735	Diane Byers	MPI	2
544	LI-WP-039	CS78949	USA	409076	-732089	Oliver Bossdorf	MPI	1
546	LI-WP-041	CS78950	USA	409076	-732089	Oliver Bossdorf	MPI	1
628	LI-OF-061	CS78951	USA	407777	-729069	Oliver Bossdorf	MPI	2
685	LI-EF-011	CS78954	USA	409064	-731493	Oliver Bossdorf	MPI	2
766	Dja-1	CS76473	KGZ	425833	736333	Olivier Loudet	Salk	1
772	Neo-6	CS76560	TJK	37.35	724667	Olivier Loudet	Salk	1
801	KYC-33	CS76992	USA	379169	-844639	Kathleen Donohue	Monsanto	1
853	MIA-1	CS78958	USA	417976	-866691	Kathleen Donohue	MPI	2
854	MIA-5	CS78959	USA	417976	-866691	Kathleen Donohue	MPI	1
915	LIN S-5	CS77040	USA	418972	-714378	Kathleen Donohue	Monsanto	1
932	CHA-41	CS76765	USA	423634	-711445	Kathleen Donohue	Monsanto	2
997	Ale-Stenar-56-14	CS76653	SWE	553833	14.05	Jon √Ögren	GMI	1
1006	Ale-Stenar-77-31	CS77636	SWE	553833	14.05	Jon √Ögren	GMI	2
1061	Br√∂sarp-11-135	CS76727	SWE	557167	141333	Jon √Ögren	GMI	1
1070	Br√∂sarp-45-153	CS77643	SWE	557167	141333	Jon √Ögren	GMI	2
1158	Aledal-6-49	CS76656	SWE	56.7	165167	Jon √Ögren	GMI	1
1166	Aledal-14-73	CS77651	SWE	56.7	165167	Jon √Ögren	GMI	2
1254	Tos-82-387	CS77379	SWE	594333	170167	Jon √Ögren	GMI	1
1257	Tos-95-393	CS77380	SWE	594333	170167	Jon √Ögren	GMI	2
1622	Brn-24	CS78963	USA	41.9	-86583	Diane Byers	MPI	2
1652	DuckLkSP40	CS78965	USA	433431	-864045	Diane Byers	MPI	2
1684	Haz-10	CS78967	USA	41879	-86607	Diane Byers	MPI	1
1756	Ker-4	CS78970	USA	42184	-86358	Diane Byers	MPI	2
1757	Ker-5	CS78971	USA	42184	-86358	Diane Byers	MPI	1
1797	L-R-10	CS78973	USA	41847	-86.67	Diane Byers	MPI	1
1829	Mdn-1	CS77077	USA	42051	-86509	Diane Byers	Monsanto	2
1872	MNF-Pot-75	CS77100	USA	43595	-862657	Diane Byers	Monsanto	2
1925	MNF-Che-2	CS77096	USA	435251	-861843	Diane Byers	Monsanto	2
1942	MNF-Che-47	CS78980	USA	435251	-861843	Diane Byers	MPI	2
2057	Map-42	CS77732	USA	42166	-86412	Diane Byers	MPI	2
2091	MuskSP-83	CS78986	USA	432483	-863368	Diane Byers	MPI	1
2106	MSGA-10	CS78987	USA	432749	-860891	Diane Byers	MPI	1
2239	Riv-25	CS78994	USA	42184	-86382	Diane Byers	MPI	2
2286	SLSP-67	CS78997	USA	43665	-86496	Diane Byers	MPI	2
4807	UKSW06-207	CS78809	UK	50.4	-4.9	Eric Holub	Monsanto	2
4826	UKSW06-226	CS78810	UK	50.4	-4.9	Eric Holub	Monsanto	2
4939	UKSW06-341	CS79002	UK	50.4	-4.7	Eric Holub	MPI	2
4958	UKSW06-360	CS78814	UK	50.5	-4.5	Eric Holub	Monsanto	2
5023	UKSE06-118	CS78799	UK	51.3	0.5	Eric Holub	Monsanto	1
5104	UKSE06-252	CS78800	UK	51.3	0.5	Eric Holub	Monsanto	2
5165	UKSE06-362	CS78802	UK	51.3	0.4	Eric Holub	Monsanto	1
5395	UKNW06-102	CS79005	UK	54.4	-3	Eric Holub	MPI	2
5651	UKNW06-488	CS79006	UK	54.4	-2.9	Eric Holub	MPI	2
5720	Cal-2	CS78781	UK	53.3	-1.6	D. Ratcliffe	Monsanto	2
5741	For-2	CS78783	UK	56.6	-4.1	D. Ratcliffe	Monsanto	2
5748	Kil-0	CS78784	UK	56	-4.4	D. Ratcliffe	Monsanto	2
5776	UKID71	CS79009	UK	52.9	-1.3	Eric Holub	MPI	2
5779	UKID74	CS78789	UK	51	-3.1	Eric Holub	Monsanto	2
5784	Ty-1	CS78790	UK	56.4	-5.2	D. Ratcliffe	Monsanto	1
5798	UKID93	CS79010	UK	53.1	-3.3	Eric Holub	MPI	2
5837	Bor-1	CS76453	CZE	494013	162326	Jirina Relichov	Salk	2
5907	DraIV 2-9	CS76818	CZE	494112	162815	Jirina Relichov	Monsanto	2
5921	DraIV 3-7	CS76819	CZE	494112	162815	Jirina Relichov	Monsanto	2
5950	DraIV 5-12	CS76820	CZE	494112	162815	Jirina Relichov	Monsanto	1
5984	DraIV 6-13	CS76822	CZE	494112	162815	Jirina Relichov	Monsanto	2
6008	Duk	CS76824	CZE	49.1	16.2	Jirina Relichov	Salk	2
6012	Eden-7	CS76829	SWE	62877	18177	Magnus Nordborg	GMI	2
6016	Eds-1	CS76834	SWE	62.9	18.4	Magnus Nordborg	GMI	2
6021	Fj√§2-4	CS76862	SWE	56.06	14.29	Magnus Nordborg	GMI	2
6023	Fly2-1	CS76863	SWE	557509	133712	Magnus Nordborg	GMI	2
6024	Fly2-2	CS76864	SWE	557509	133712	Magnus Nordborg	GMI	2
6036	Hov3-2	CS76934	SWE	56.1	13.74	Magnus Nordborg	GMI	2
6039	Hovdala-2	CS76937	SWE	56.1	13.74	Torbjorn Sall	GMI	1
6040	Kni-1	CS76970	SWE	55.66	13.4	Magnus Nordborg	GMI	2
6041	Lis-3	CS77044	SWE	560328	14775	Magnus Nordborg	GMI	2
6042	Lom1-1	CS77048	SWE	56.09	13.9	Magnus Nordborg	GMI	2
6070	Omn-1	CS77145	SWE	629308	183448	Magnus Nordborg	GMI	1
6071	Omn-5	CS77146	SWE	629308	183448	Magnus Nordborg	GMI	2
6077	Rev-3	CS78030	SWE	556942	134504	Magnus Nordborg	GMI	2
6086	Sr:3	CS77267	SWE	58.9	11.2	Ivo Cetl	GMI	2
6108	T480	CS77300	SWE	557989	131206	Mattias Jakobsson	GMI	2
6109	T510	CS77301	SWE	557936	131233	Mattias Jakobsson	GMI	2
6111	T530	CS77302	SWE	557989	131219	Mattias Jakobsson	GMI	2
6113	T550	CS77304	SWE	558078	131028	Mattias Jakobsson	GMI	2
6118	T610	CS77307	SWE	55.7	13.2	Mattias Jakobsson	GMI	2
6126	T720	CS77311	SWE	558411	133047	Mattias Jakobsson	GMI	2
6132	T790	CS77316	SWE	558386	133186	Mattias Jakobsson	GMI	2
6133	T800	CS77317	SWE	558364	132906	Mattias Jakobsson	GMI	2
6136	T840	CS77319	SWE	559336	135519	Mattias Jakobsson	GMI	2
6137	T850	CS77320	SWE	559419	135603	Mattias Jakobsson	GMI	2
6145	T930	CS77324	SWE	559497	135533	Mattias Jakobsson	GMI	2
6149	T970	CS77326	SWE	559281	135481	Mattias Jakobsson	GMI	2
6150	T980	CS77327	SWE	559261	135319	Mattias Jakobsson	GMI	2
6153	TAA 03	CS77329	SWE	626425	177422	Mattias Jakobsson	GMI	2
6163	TAA 14	CS77331	SWE	626425	177356	Mattias Jakobsson	GMI	2
6172	T√ÖD 04	CS77335	SWE	628717	183436	Mattias Jakobsson	GMI	2
6195	TDr-9	CS77356	SWE	557708	141342	Mattias Jakobsson	GMI	2
6220	TGR 01	CS77365	SWE	62806	181896	Mattias Jakobsson	GMI	2
6235	TOM 01	CS77372	SWE	629611	183589	Mattias Jakobsson	GMI	2
6242	Tomegap-2	CS77377	SWE	55.7	13.2	Mattias Jakobsson	GMI	2
6749	FM-10	CS79013	USA	424489	-765072	Michael Nachman	MPI	1
6750	FM-11	CS79014	USA	424489	-765072	Michael Nachman	MPI	2
6805	HS-12	CS79015	USA	42373	-710627	Toby Kellogg	MPI	1
6830	Kz-13	CS76994	KAZ	49.5	73.1	Ihsan Al-Shehbaz	MPI	2
6920	Got-22	CS76884	GER	515338	99355	Gerhard R√∂bbelen	Salk	1
6929	Kondara	CS76532	TJK	38.48	68.49	Igor Vizir	Salk	2
6933	LL-0	CS77047	ESP	41.59	2.49	Albert Kranz	Salk	1
6938	Ms-0	CS76555	RUS	557522	376322	Albert Kranz	Salk	1
6944	NFA-8	CS78913	UK	514083	-0.6383	Mick Crawley	Salk	2
6945	Nok-3	CS76562	NED	52.24	4.45	Albert Kranz	Salk	2
6974	Ull2-5	CS78818	SWE	560648	139707	Magnus Nordborg	GMI	1
6975	Uod-1	CS76621	AUT	48.3	14.45	Marcus Koch	Salk	2
6987	Ak-1	CS76431	GER	480683	762551	Albert Kranz	Salk	2
6997	Appt-1	CS76440	NED	518333	55833	Maarten Koornneef	Salk	1
7025	Bl-1	CS76450	ITA	445041	113396	Albert Kranz	Salk	2
7033	Buckhorn Pass	CS76733	USA	413599	-122755	Angus Murphy	Salk,MPI	2
7058	Bur-0	CS76734	IRL	53.08	-907555556	Albert Kranz	Mott	2
7062	Ca-0	CS76459	GER	502981	826607	Albert Kranz	Salk	2
7072	Chi-0	CS76464	RUS	537502	347361	Albert Kranz	Salk	2
7081	Co	CS78895	POR	402077	-842639	George Redei	Salk	1
7096	Di-G	CS76472	FRA	473239	504278	Maarten Koornneef	Salk	2
7102	Do-0	CS76474	GER	507224	82372	Albert Kranz	Salk	2
7109	Ema-1	CS76480	UK	51.3	0.5	Eric Holub	Salk	1
7111	Edi-0	CS76831	UK	559494	-316028	Albert Kranz	Mott	1
7117	El-0	CS76479	GER	515105	968253	Albert Kranz	Salk	2
7248	Mv-0	CS76556	USA	413923	-706652	Albert Kranz	Salk	2
7287	Ove-0	CS76569	GER	533422	842255	Albert Kranz	Salk	2
7306	Pog-0	CS76576	CAN	492655	-123206	Albert Kranz	Salk	2
7342	Su-0	CS76606	UK	536473	-300733	Albert Kranz	Salk	2
7343	Sp-0	CS76603	GER	525339	13181	Albert Kranz	Salk	2
7353	Tha-1	CS76611	NED	52.08	4.3	Maarten Koornneef	Salk	2
7354	Ting-1	CS76612	SWE	56.5	14.9	Maarten Koornneef	Salk	1
7382	Utrecht	CS76622	NED	520918	51145	Viola Willemsen	Salk	1
7384	Ven-1	CS76624	NED	520333	5.55	Maarten Koornneef	Salk	1
7387	Vind-1	CS76625	UK	549902	-23671	Maarten Koornneef	Salk	2
7396	Ws-0.2	CS78857	RUS	52.3	30	Albert Kranz	Mott	2
7413	Wil-2	CS78856	LTU	546833	253167	Albert Kranz	Mott	1
7417	Zu-0	CS78880	SUI	473667	8.55	Albert Kranz	Mott	2
7419	Db-1	CS76471	GER	503058	832213	Albert Kranz	Salk	2
7521	Lp2-6	CS77052	CZE	49.38	16.81	Ivo Cetl	Salk	2
7523	Pna-17	CS76575	USA	420945	-863253	Joy Bergelson	Salk	2
7529	627RMX-1MN4	CS79022	USA	420333	-865128	Justin Borevitz	MPI	2
7917	PNA3.10	CS77183	USA	420945	-863253	Megan Dunning	Monsanto	2
7947	PNA3.40	CS77184	USA	420945	-863253	Megan Dunning	Monsanto	1
8037	PT1.52	CS79027	USA	413423	-867368	Megan Dunning	MPI	1
8057	PT1.85	CS79028	USA	413423	-867368	Megan Dunning	MPI	2
8077	PT2.21	CS77191	USA	413423	-867368	Megan Dunning	Monsanto	2
8227	TH√ñ 03	CS77367	SWE	627989	179103	Mattias Jakobsson	GMI	2
8234	Gul1-2	CS76896	SWE	564606	158127	Magnus Nordborg	GMI,Salk	2
8235	Hod	CS76924	CZE	48.8	17.1	Jirina Relichov	Salk	1
8236	HSm	CS76941	CZE	49.33	15.76	Jirina Relichov	Salk	2
8237	K√§vlinge-1	CS76964	SWE	55.8	13.1	Torbjorn Sall	GMI	2
8238	Kent	CS76967	UK	51.15	0.4	Magnus Nordborg	Salk	2
8241	Liarum	CS77038	SWE	559473	13821	Torbjorn Sall	GMI	2
8246	NC-6	CS77124	USA	35	-79.18	Joy Bergelson	Salk	2
8247	San-2	CS77233	SWE	56.07	13.74	Magnus Nordborg	GMI	2
8285	DraIII-1	CS76815	CZE	494112	162815	Jirina Relichov	Salk	1
8343	Na-1	CS76558	FRA	47.5	1.5	Albert Kranz	Salk	1
8351	Ost-0	CS77154	SWE	60.25	18.37	Albert Kranz	GMI	2
8366	Rd-0	CS76584	GER	50.5	8.5	Albert Kranz	Salk	1
8369	Rev-1	CS77214	SWE	556942	134504	Magnus Nordborg	GMI	2
8419	Wil-1	CS78855	LTU	546833	253167	Albert Kranz	Salk	2
8422	Fj√§1-1	CS76859	SWE	56.06	14.29	Magnus Nordborg	GMI	1
8483	LP3413.53	CS79031	USA	416862	-868513	Justin Borevitz	MPI	1
8699	328PNA062	CS79032	USA	420945	-863253	Justin Borevitz	MPI	2
9079	Lerik2-1	CS77025	AZE	387833	485517	James Beck	Monsanto	2
9081	Lerik2-3	CS77026	AZE	387833	485517	James Beck	Monsanto	1
9084	Lerik2-6	CS77028	AZE	387833	485517	James Beck	Monsanto	2
9085	Lerik2-7	CS77029	AZE	387833	485517	James Beck	Monsanto	1
9111	Lag2-4	CS77005	GEO	418296	462831	James Beck	Monsanto	1
9113	Lag2-6	CS77006	GEO	418296	462831	James Beck	Monsanto	2
9133	Yeg-7	CS78867	ARM	398692	453622	James Beck	Monsanto	2
9314	Gol-2	CS76883	UK	579672	-396722	James Beck	Monsanto	1
9332	Bar 1	CS76688	SWE	628698	18381	Alison Anastasio	GMI	1
9343	Dju-1	CS78896	SWE	573089	181512	Alison Anastasio	GMI	1
9352	D√∂d 2	CS76797	SWE	572608	163675	Alison Anastasio	GMI	2
9353	D√∂d 3	CS76798	SWE	572608	163675	Alison Anastasio	GMI	1
9380	FlyA 3	CS76865	SWE	557488	133742	Alison Anastasio	GMI	1
9382	Fri 2	CS76869	SWE	558106	142091	Alison Anastasio	GMI	1
9391	Hadd-2	CS76905	SWE	573263	158979	Alison Anastasio	GMI	2
9394	Hag-2	CS76907	SWE	565804	164063	Alison Anastasio	GMI	2
9405	HolA-1 2	CS76927	SWE	557491	13399	Alison Anastasio	GMI	1
9407	HolA-2 2	CS76928	SWE	557491	13399	Alison Anastasio	GMI	1
9409	Kia 1	CS76968	SWE	560573	14302	Alison Anastasio	GMI	1
9412	Kor 3	CS76981	SWE	572746	161494	Alison Anastasio	GMI	2
9413	Kor 4	CS76982	SWE	572746	161494	Alison Anastasio	GMI	2
9416	Kru-3	CS76986	SWE	577215	183837	Alison Anastasio	GMI	1
9421	Lan 1	CS77009	SWE	559745	143997	Alison Anastasio	GMI	2
9451	Spro 2	CS77264	SWE	572545	182109	Alison Anastasio	GMI	2
9453	Stenk-2	CS77274	SWE	578009	185162	Alison Anastasio	GMI	1
9481	Yst-1	CS78869	SWE	554242	138484	Alison Anastasio	GMI	1
9507	IP-Coa-0	CS76775	POR	38.45	-7.5	Carlos Alonso-Blanco	Monsanto	2
9514	IP-Adm-0	CS76647	ESP	39.15	-4.54	Carlos Alonso-Blanco	Monsanto	1
9525	IP-Bis-0	CS76711	ESP	42.49	0.54	Xavier Pic√≥	Monsanto	2
9526	IP-Cab-3	CS76738	ESP	41.54	2.39	Xavier Pic√≥	Monsanto	1
9534	IP-Cmo-3	CS76774	ESP	40.05	-4.65	Carlos Alonso-Blanco	Monsanto	2
9536	IP-Cor-0	CS76782	ESP	40.83	-2	Carlos Alonso-Blanco	Monsanto	1
9545	IP-Her-12	CS76920	ESP	39.4	-5.78	Carlos Alonso-Blanco	Monsanto	1
9550	IP-Iso-4	CS76946	ESP	43.05	-5.37	Carlos Alonso-Blanco	Monsanto	1
9551	IP-Jim-1	CS76955	ESP	42.28	-5.92	Carlos Alonso-Blanco	Monsanto	2
9553	IP-Ldd-0	CS77012	ESP	41.58	-4.71	Carlos Alonso-Blanco	Monsanto	2
9555	IP-Mar-1	CS77068	ESP	39.58	-3.93	Carlos Alonso-Blanco	Monsanto	1
9557	IP-Moa-0	CS77102	ESP	42.46	0.7	Carlos Alonso-Blanco	Monsanto	2
9558	IP-Moc-11	CS77103	ESP	41.57	-5.64	Carlos Alonso-Blanco	Monsanto	1
9559	IP-Mon-5	CS77107	ESP	38.06	-4.38	Carlos Alonso-Blanco	Monsanto	2
9564	IP-Nog-17	CS77129	ESP	40.45	-1.6	Xavier Pic√≥	Monsanto	1
9565	IP-Orb-10	CS77152	ESP	42.97	-1.23	Carlos Alonso-Blanco	Monsanto	2
9567	IP-Pal-0	CS77159	ESP	42.34	1.3	Xavier Pic√≥	Monsanto	1
9571	IP-Pro-0	CS78914	ESP	43.28	-6.01	Carlos Alonso-Blanco	Monsanto	1
9573	IP-Rds-0	CS77206	ESP	41.86	2.99	Xavier Pic√≥	Monsanto	2
9574	IP-Rel-0	CS77209	ESP	38.6	-2.7	Carlos Alonso-Blanco	Monsanto	2
9576	IP-Rev-0	CS77213	ESP	40.86	-4.11	Carlos Alonso-Blanco	Monsanto	1
9581	IP-Sdv-3	CS77242	ESP	42.84	-5.12	Carlos Alonso-Blanco	Monsanto	1
9582	IP-Ses-0	CS77244	ESP	41.48	-1.63	Carlos Alonso-Blanco	Monsanto	2
9590	IP-Trs-0	CS77387	ESP	43.37	-5.49	Carlos Alonso-Blanco	Monsanto	1
9593	IP-Vaz-0	CS78836	ESP	42.26	-2.99	Carlos Alonso-Blanco	Monsanto	1
9594	IP-Vdm-0	CS78837	ESP	42.04	1.01	Carlos Alonso-Blanco	Monsanto	2
9595	IP-Vdt-0	CS78838	ESP	40.89	-5.5	Carlos Alonso-Blanco	Monsanto	2
9598	IP-Vim-0	CS78844	ESP	41.88	-6.51	Carlos Alonso-Blanco	Monsanto	1
9599	IP-Vin-0	CS78846	ESP	42.8	-5.77	Carlos Alonso-Blanco	Monsanto	2
9601	IP-Voz-0	CS78849	ESP	41.85	-1.88	Carlos Alonso-Blanco	Monsanto	1
9602	IP-Vpa-1	CS78850	ESP	40.5	-3.96	Carlos Alonso-Blanco	Monsanto	2
9607	Panik-1	CS77161	RUS	53.05	52.15	0	Monsanto	2
9612	Lesno-2	CS77033	RUS	53.04	51.94	0	Monsanto	1
9616	Krazo-1	CS76984	RUS	53.06	51.96	0	Monsanto	1
9617	Karag-1	CS76960	RUS	51.37	59.44	0	Monsanto	2
9620	Basta-2	CS76692	RUS	51.82	79.48	0	Monsanto	2
9621	Basta-3	CS76693	RUS	51.84	79.46	0	Monsanto	2
9625	Kolyv-2	CS76977	RUS	51.31	82.59	0	Monsanto	1
9626	Kolyv-3	CS76978	RUS	51.36	82.59	0	Monsanto	2
9627	Kolyv-5	CS76979	RUS	51.32	82.55	0	Monsanto	2
9628	Kolyv-6	CS76980	RUS	51.33	82.54	0	Monsanto	2
9629	K-oze-1	CS76957	RUS	51.35	82.18	0	Monsanto	2
9630	K-oze-3	CS76958	RUS	51.34	82.16	0	Monsanto	2
9631	Lebja-1	CS77015	RUS	51.65	80.79	0	Monsanto	2
9632	Lebja-2	CS77016	RUS	51.67	80.82	0	Monsanto	2
9634	Masl-1	CS77073	RUS	54.13	81.31	0	Monsanto	2
9635	Nosov-1	CS77130	RUS	51.87	80.6	0	Monsanto	2
9636	Noveg-1	CS77131	RUS	51.75	80.82	0	Monsanto	2
9640	Rakit-1	CS77202	RUS	51.87	80.06	0	Monsanto	2
9641	Rakit-2	CS77203	RUS	51.9	80.06	0	Monsanto	2
9642	Rakit-3	CS77204	RUS	51.84	80.06	0	Monsanto	2
9643	Sever-1	CS77245	RUS	52.1	79.31	0	Monsanto	2
9644	Zupan-1	CS78882	CRO	45.07	18.72	0	Monsanto	2
9645	Gradi-1	CS76887	CRO	45.17	18.7	0	Monsanto	2
9649	Bivio-1	CS76713	ITA	39.13	16.17	0	Monsanto	2
9651	Filet-1	CS76858	ITA	40.68	14.87	0	Monsanto	2
9656	Marti-1	CS77072	ITA	40.64	17.31	0	Monsanto	2
9660	Sarno-1	CS77236	ITA	40.84	14.57	0	Monsanto	2
9664	Mitterberg-1-179	CS78907	ITA	46366	112832	Joerg Wunder	Monsanto	2
9669	Mitterberg-2-185	CS77086	ITA	463668	112837	Joerg Wunder	Monsanto	2
9670	Mitterberg-2-186	CS77087	ITA	463668	112837	Joerg Wunder	Monsanto	2
9671	Mitterberg-3-187	CS77088	ITA	463668	112837	Joerg Wunder	Monsanto	2
9672	Mitterberg-3-188	CS77089	ITA	463668	112837	Joerg Wunder	Monsanto	2
9673	Mitterberg-3-189	CS77090	ITA	463668	112837	Joerg Wunder	Monsanto	2
9676	Mitterberg-4-192	CS77093	ITA	463718	112866	Joerg Wunder	Monsanto	2
9678	Mitterberg-4-194	CS77095	ITA	463718	112866	Joerg Wunder	Monsanto	2
9679	Castelfed-1-195	CS76744	ITA	463378	112928	Joerg Wunder	Monsanto	2
9680	Castelfed-1-196	CS76745	ITA	463378	112928	Joerg Wunder	Monsanto	2
9681	Castelfed-1-197	CS76746	ITA	463378	112928	Joerg Wunder	Monsanto	2
9682	Castelfed-1-198	CS76747	ITA	463378	112928	Joerg Wunder	Monsanto	2
9685	Castelfed-2-201	CS76750	ITA	463378	112928	Joerg Wunder	Monsanto	2
9687	Castelfed-2-203	CS76752	ITA	463378	112928	Joerg Wunder	Monsanto	2
9689	Castelfed-3-205	CS76754	ITA	463378	112928	Joerg Wunder	Monsanto	2
9695	Castelfed-4-211	CS78892	ITA	463378	112928	Joerg Wunder	Monsanto	2
9696	Castelfed-4-214	CS78893	ITA	463378	112928	Joerg Wunder	Monsanto	2
9700	Dolna-1-10	CS76803	BUL	42.32	23.1	0	Monsanto	1
9701	Ivano-1	CS76954	BUL	43.7	25.91	0	Monsanto	2
9703	Melni-1	CS77079	BUL	41.53	23.39	0	Monsanto	1
9704	Melni-2	CS77080	BUL	41.53	23.39	0	Monsanto	2
9705	Choto-1	CS76769	BUL	41.5	23.33	0	Monsanto	2
9706	Dospa-1	CS76807	BUL	41.64	24.18	0	Monsanto	1
9710	Zerev-1-35	CS78879	BUL	41.85	23.13	0	Monsanto	2
9712	Dolna-1-40	CS76805	BUL	42.32	23.1	0	Monsanto	2
9713	Stara-1	CS77271	BUL	42.49	25.61	0	Monsanto	1
9717	Kardz-2	CS76963	BUL	41.66	25.47	0	Monsanto	1
9719	Koren-1	CS76983	BUL	41.83	25.69	0	Monsanto	2
9720	Malak-1	CS77064	BUL	41.77	25.68	0	Monsanto	1
9721	Schip-1	CS77239	BUL	42.72	25.33	0	Monsanto	2
9722	Groch-1	CS76890	BUL	41.71	24.41	0	Monsanto	2
9725	Epidauros-1	CS76844	GRC	37.6	23.08	0	Monsanto	2
9726	Faneronemi-3	CS76853	GRC	37.07	22.04	0	Monsanto	1
9728	Stiav-1	CS77279	SVK	48.46	18.9	0	Monsanto	2
9730	Bela-1	CS76696	SVK	48.47	18.94	0	Monsanto	1
9731	Stiav-3	CS77281	SVK	48.46	18.9	0	Monsanto	2
9732	Halca-1	CS76909	SVK	48.47	18.96	0	Monsanto	2
9736	Teiu-2	CS77361	ROU	44.69	25.17	0	Monsanto	1
9741	Orast-1	CS77151	ROU	45.84	23.16	0	Monsanto	1
9745	Sij 1/96	CS77249	UZB	41.45	70.05	0	Monsanto	2
9748	Zagub-1	CS78871	SRB	44.23	21.71	0	Monsanto	2
9749	Knjas-1	CS76971	SRB	43.54	22.29	0	Monsanto	1
9754	Sredn-1	CS77269	SRB	44.66	21.37	0	Monsanto	2
9755	Vajug-1	CS78828	SRB	44.56	22.56	0	Monsanto	2
9757	Staro-1	CS77272	SRB	44.3	21.08	0	Monsanto	2
9758	Altai-5	CS76433	CHN	47.75	88.4	0	Salk	1
9759	Anz-0	CS76439	IRN	37.47	49.47	0	Salk	2
9761	Bik-1	CS76449	LBN	33.92	35.7	0	Salk	2
9762	Etna-2	CS76487	ITA	37.69	14.98	0	Salk	1
9764	Qar-8a	CS76581	LBN	34.1	35.84	0	Salk	1
9769	HE-1	CS76916	GER	48.55	8.99	0	Monsanto	2
9770	KBG2-13	CS76966	GER	48.53	9.01	0	Monsanto	2
9772	Hof-1	CS76925	GER	48.41	8.85	0	Monsanto	2
9774	Alt-1	CS76663	GER	48.59	9.22	0	Monsanto	1
9775	Berg-1	CS76701	GER	48.41	8.79	0	Monsanto	2
9776	Fell3-7	CS76857	GER	48.43	8.79	0	Monsanto	1
9777	Gn-1	CS76880	GER	48.57	9.17	0	Monsanto	2
9778	Bach-7	CS76679	GER	48.41	8.84	0	Monsanto	1
9780	Fell2-4	CS76856	GER	48.43	8.79	0	Monsanto	2
9782	Lu3-30	CS77057	GER	48.53	9.09	0	Monsanto	2
9783	Tu-PK-7	CS77396	GER	48.52	9.05	0	Monsanto	1
9784	Erg2-6	CS76845	GER	48.5	8.8	0	Monsanto	2
9785	Ha-HBT1-2	CS76898	GER	48.54	9.02	0	Monsanto	2
9786	Ha-P-13	CS76901	GER	48.54	9.01	0	Monsanto	1
9788	KBG1-14	CS76965	GER	48.53	9.01	0	Monsanto	2
9790	Gn2-3	CS76881	GER	48.58	9.18	0	Monsanto	2
9791	Haes-1	CS76914	GER	48.6	9.2	0	Monsanto	2
9792	Lu4-2	CS77058	GER	48.54	9.09	0	Monsanto	1
9793	Ru-N2	CS77224	GER	48.57	9.16	0	Monsanto	2
9794	Tu-B1-2	CS77391	GER	48.52	9.08	0	Monsanto	2
9797	Ha-HBT2-10	CS76899	GER	48.54	9.02	0	Monsanto	2
9798	Ha-P2-1	CS76902	GER	48.54	9.01	0	Monsanto	1
9801	Ha-SP-2	CS76904	GER	48.54	9.01	0	Monsanto	2
9802	Kus3-1	CS76991	GER	48.51	9.11	0	Monsanto	1
9803	Muh-2	CS77113	GER	48.42	8.76	0	Monsanto	2
9804	Obe1-15	CS77139	GER	48.45	8.87	0	Monsanto	1
9806	Ru-2	CS77223	GER	48.56	9.16	0	Monsanto	2
9808	Tu-B2-3	CS77392	GER	48.52	9.08	0	Monsanto	1
9810	Tu-KS-7	CS77394	GER	48.53	9.07	0	Monsanto	1
9811	Tu-NK-12	CS77395	GER	48.52	9.05	0	Monsanto	2
9812	Tu-W1	CS77397	GER	48.52	9.03	0	Monsanto	2
9813	BI-4	CS76706	GER	48.4	8.77	0	Monsanto	1
9816	Tu-WH	CS77398	GER	48.55	9.06	0	Monsanto	2
9821	IP-Aru-0	CS76674	ESP	41.81	2.49	Xavier Pic√≥	Monsanto	1
9822	IP-Aul-0	CS76675	ESP	40.52	-4.02	Carlos Alonso-Blanco	Monsanto	2
9823	IP-Bae-0	CS76681	ESP	43.34	-5.84	Carlos Alonso-Blanco	Monsanto	1
9825	IP-Boa-0	CS76714	ESP	40.4	-3.88	Carlos Alonso-Blanco	Monsanto	2
9826	IP-Bor-0	CS76717	ESP	42.49	-6.71	Carlos Alonso-Blanco	Monsanto	1
9827	IP-Bos-0	CS76719	ESP	42.78	0.69	Xavier Pic√≥	Monsanto	2
9828	IP-Bra-0	CS76721	ESP	42.5	-6.15	Xavier Pic√≥	Monsanto	1
9831	IP-Cas-0	CS76743	ESP	38.54	-3.39	Carlos Alonso-Blanco	Monsanto	2
9834	IP-Cho-0	CS76768	ESP	40.51	-3.9	Carlos Alonso-Blanco	Monsanto	2
9835	IP-Cir-0	CS76772	ESP	40.61	-6.57	Carlos Alonso-Blanco	Monsanto	1
9836	IP-Cod-0	CS76777	ESP	41.25	-1.32	Carlos Alonso-Blanco	Monsanto	2
9838	IP-Cot-0	CS76784	ESP	41.83	-5.38	Carlos Alonso-Blanco	Monsanto	1
9839	IP-Coy-0	CS76785	ESP	40.44	-4.27	Carlos Alonso-Blanco	Monsanto	2
9840	IP-Dar-0	CS76792	ESP	41.13	-1.43	Carlos Alonso-Blanco	Monsanto	1
9841	IP-Ees-0	CS76836	ESP	40.59	-4.15	Carlos Alonso-Blanco	Monsanto	2
9843	IP-Elp-0	CS76840	ESP	40.53	-3.92	Carlos Alonso-Blanco	Monsanto	1
9844	IP-Esn-2	CS76846	ESP	42.27	0.19	Carlos Alonso-Blanco	Monsanto	2
9845	IP-Evs-0	CS76848	ESP	40.48	-3.96	Carlos Alonso-Blanco	Monsanto	2
9846	IP-Ezc-2	CS76849	ESP	42.31	-3.02	Carlos Alonso-Blanco	Monsanto	2
9848	IP-Glo-1	CS76879	ESP	40.11	-5.77	Carlos Alonso-Blanco	Monsanto	1
9850	IP-Hec-0	CS76917	ESP	42.86	-0.7	Carlos Alonso-Blanco	Monsanto	2
9852	IP-Ini-0	CS76945	ESP	40.46	-3.75	Carlos Alonso-Blanco	Monsanto	1
9853	IP-Lac-0	CS76996	ESP	43.33	-5.91	Carlos Alonso-Blanco	Monsanto	2
9854	IP-Laf-1	CS76997	ESP	43.36	-5.88	Carlos Alonso-Blanco	Monsanto	2
9856	IP-Lch-0	CS77010	ESP	40.51	-4	Carlos Alonso-Blanco	Monsanto	2
9857	IP-Leg-0	CS77019	ESP	40.33	-3.8	Carlos Alonso-Blanco	Monsanto	1
9858	IP-Loz-0	CS77051	ESP	40.98	-3.8	Carlos Alonso-Blanco	Monsanto	2
9859	IP-Lro-0	CS77054	ESP	40.5	-3.88	Carlos Alonso-Blanco	Monsanto	2
9860	IP-Lum-0	CS77059	ESP	42.24	-2.62	Carlos Alonso-Blanco	Monsanto	1
9861	IP-Mac-0	CS77061	ESP	40.72	-3.21	Carlos Alonso-Blanco	Monsanto	2
9862	IP-Mad-0	CS77062	ESP	40.45	-3.67	Carlos Alonso-Blanco	Monsanto	2
9864	IP-Mat-0	CS77074	ESP	41.76	2.69	Xavier Pic√≥	Monsanto	2
9866	IP-Mdd-0	CS77076	ESP	41.89	-2.79	Carlos Alonso-Blanco	Monsanto	2
9867	IP-Mie-1	CS77083	ESP	40.94	-3.22	Xavier Pic√≥	Monsanto	2
9869	IP-Moj-0	CS77105	ESP	36.76	-5.28	Xavier Pic√≥	Monsanto	2
9870	IP-Moz-0	CS77111	ESP	41.91	0.17	Carlos Alonso-Blanco	Monsanto	1
9871	IP-Nac-0	CS77117	ESP	40.75	-3.99	Carlos Alonso-Blanco	Monsanto	2
9875	IP-Ovi-1	CS77155	ESP	43.38	-5.87	Carlos Alonso-Blanco	Monsanto	2
9876	IP-Pad-0	CS77158	ESP	41.34	0.99	Carlos Alonso-Blanco	Monsanto	2
9877	IP-Pdl-0	CS77165	ESP	43.02	-5.6	Carlos Alonso-Blanco	Monsanto	2
9878	IP-Pee-0	CS77167	ESP	40.78	-3.62	Carlos Alonso-Blanco	Monsanto	1
9880	IP-Pib-1	CS77175	ESP	42.72	-3.44	Carlos Alonso-Blanco	Monsanto	2
9882	IP-Pil-0	CS77178	ESP	40.46	-4.26	Carlos Alonso-Blanco	Monsanto	2
9883	IP-Piq-0	CS77179	ESP	42.1	-2.56	Carlos Alonso-Blanco	Monsanto	1
9885	IP-Prd-0	CS77189	ESP	41.14	-3.68	Carlos Alonso-Blanco	Monsanto	2
9887	IP-Pun-0	CS77196	ESP	40.4	-4.77	Carlos Alonso-Blanco	Monsanto	2
9890	IP-Rib-1	CS77217	ESP	43.16	-5.07	Carlos Alonso-Blanco	Monsanto	1
9891	IP-Sal-0	CS77230	ESP	41.93	2.92	Xavier Pic√≥	Monsanto	2
9892	IP-Sam-0	CS77231	ESP	42.68	-6.96	Carlos Alonso-Blanco	Monsanto	2
9898	IP-Som-0	CS77259	ESP	41.14	-3.58	Carlos Alonso-Blanco	Monsanto	1
9899	IP-Tau-0	CS77342	ESP	42.54	0.84	Xavier Pic√≥	Monsanto	2
9901	IP-Urd-1	CS78824	ESP	42.27	-2.98	Carlos Alonso-Blanco	Monsanto	2
9902	IP-Usa-0	CS78825	ESP	40.71	-3.24	Carlos Alonso-Blanco	Monsanto	2
9903	IP-Val-0	CS78829	ESP	42.31	-3.1	Carlos Alonso-Blanco	Monsanto	1
9908	ESP-1-11	CS76847	FRA	50.72	3.47	0	Monsanto	1
9911	ARGE-1-15	CS76672	FRA	47.16	4.28	0	Monsanto	2
9912	CIRY-13	CS76773	FRA	46.67	4.55	0	Monsanto	1
9918	SAUL-24	CS77237	FRA	47.43	5.21	0	Monsanto	1
9925	RUM-20	CS77226	FRA	48.91	4.52	0	Monsanto	2
9926	TRE-1	CS77385	FRA	48.86	4.1	0	Monsanto	2
9928	BEZ-9	CS76703	FRA	44.12	3.77	0	Monsanto	1
9937	CATS-6	CS76760	FRA	50.79	2.69	0	Monsanto	2
9938	WAV-8	CS78854	FRA	50.65	2.99	0	Monsanto	2
9939	Aitba-2	CS76347	MAR	31.48	-7.45		MPI	1
9944	Don-0	CS76411	ESP	36.83	-6.36		MPI	2
9946	Mer-6	CS76414	ESP	38.92	-6.34		MPI	2
9948	Pra-6	CS76416	ESP	41.05	-3.54		MPI	1
9949	Qui-0	CS76417	ESP	42.69	-6.93		MPI	2
9950	Vie-0	CS76418	ESP	42.63	0.76		MPI	1
9952	Kly-4	CS76384	RUS	51.32	82.55		MPI	2
9955	Stepn-2	CS76377	RUS	54.09	60.46		MPI	2
9956	Stepn-1	CS76378	RUS	54.06	60.48		MPI	1
9957	Borsk-2	CS76421	RUS	53.04	51.75		MPI	2
9958	Shigu-1	CS76375	RUS	53.33	49.48		MPI	2
9962	Galdo-1	CS76423	ITA	40.57	15.32		MPI	1
9963	Lago-1	CS76367	ITA	39.18	16.26		MPI	2
9964	Mammo-1	CS76365	ITA	38.36	16.23		MPI	2
9965	Mammo-2	CS76364	ITA	38.38	16.22		MPI	1
9966	Monte-1	CS76361	ITA	40.28	15.65		MPI	2
9968	Timpo-1	CS76424	ITA	39.27	16.27		MPI	2
9970	Altenb-2	CS76353	ITA	463716	112376	Joerg Wunder	MPI	1
9974	Castelfed-4-212	CS76355	ITA	463378	112928	Joerg Wunder	MPI	2
9975	Castelfed-4-213	CS76356	ITA	463378	112928	Joerg Wunder	MPI	2
9976	Rovero-1	CS76351	ITA	462543	111670	Joerg Wunder	MPI	2
9978	Vezzano-2.2	CS76350	ITA	466297	108170	Joerg Wunder	MPI	1
9979	Voeran-1	CS76352	ITA	46.36	11.23		MPI	1
9980	Angel-1	CS76362	ITA	38.62	16.17		MPI	2
9981	Angit-1	CS76366	ITA	38.76	16.24		MPI	1
9983	Ciste-1	CS76359	ITA	41.62	12.87		MPI	2
9991	Vash-1	CS76391	GEO	412381	463728	James Beck	MPI	1
9995	HKT2.4	CS76404	GER	48.14	9.4		MPI	2
9996	Nie1-2	CS76402	GER	48.52	8.8		MPI	2
9997	Rue3-1-31	CS76406	GER	48.56	9.16		MPI	1
9999	TueSB30-3	CS76403	GER	48.53	9.06		MPI	1
10001	TueV-13	CS76407	GER	48.52	9.05	Kirsten Bomblies	MPI	1
10002	TueWa1-2	CS76405	GER	48.53	9.04	Kirsten Bomblies	MPI	1
10004	Bolin-1	CS76373	ROU	44.46	25.74		MPI	2
10005	Copac-1	CS76420	ROU	46.11	21.95		MPI	2
10006	Kastel-1	CS76395	UKR	446419	343814	James Beck	MPI	1
10008	Sij-1	CS76379	UZB	41.45	70.05	Heike Schmuths	MPI	2
10009	Sij-2	CS76380	UZB	41.45	70.05		MPI	2
10010	Sij-4	CS76381	UZB	41.45	70.05		MPI	2
10011	Yeg-1	CS76394	ARM	398692	453622	James Beck	MPI	2
10012	Istisu-1	CS76389	AZE	389786	485594	James Beck	MPI	2
10013	Lerik1-3	CS76388	AZE	387406	486131	James Beck	MPI	2
10014	Xan-1	CS76387	AZE	386536	487992	James Beck	MPI	1
10015	Ara-1	CS76382	AFG	37.29	71.3		MPI	2
10017	Petro-1	CS76370	SRB	44.34	21.46		MPI	2
10018	Dobra-1	CS76369	SRB	44.84	20.16		MPI	2
10020	Jl-2	CS76956	CZE	49.17	16.5		MPI	2
10022	Uk-3	CS78777	GER	480333	77667	Albert Kranz	MPI	1
10023	Strand-1	CS77284	NOR	68.8	15.45		MPI	2
10027	Uk-6	CS78938	GER	4802838	7765567	Eunyoung Chae	MPI	2
14312	Kos-1	CS78923	RUS	62.02	34.12	Magnus Nordborg	GMI	2
14313	Kos-2	CS78924	RUS	62.02	34.12	Magnus Nordborg	GMI	2
14314	Radk-1	CS78927	RUS	61.59	35.11	Magnus Nordborg	GMI	2
14315	Radk-2	CS78928	RUS	61.59	35.11	Magnus Nordborg	GMI	1
14318	Shu-1	CS78930	RUS	61.94	34.24	Magnus Nordborg	GMI	1
15560	Valm	CS78932	RUS	61.37	61.37	Magnus Nordborg	GMI	2
15591	OOE1-1	CS78939	AUT	483315333	1472665	Wolfram Weckwert	GMI	2
15592	OOE3-1	CS78940	AUT	483314667	147158667	Wolfram Weckwert	GMI	2
15593	OOE3-2	CS78941	AUT	483314667	147158667	Wolfram Weckwert	GMI	2
18694	Pien	CS78926	RUS	60.4	32.09	Magnus Nordborg	GMI	1
19949	OOE2-1	CS79036	AUT	483268333	147181667	Wolfram Weckwert	GMI	2
19951	OOE23	CS79038	AUT	483268333	147181667	Wolfram Weckwert	GMI	1
