# Supplementary material for: A genome-wide association study identifies Arabidopsis thaliana genes that contribute to differences in the outcome of infection with two Turnip mosaic potyvirus strains that differ in their evolutionary history and degree of host specialization
Source: Virus Evol. 2021 Jun 30;7(2):veab063. doi: 10.1093/ve/veab063 (PMC8438913; doi:10.1093/ve/veab063)
Supplement: veab063_Supp [file veab063_supp.zip › Supplementary File S2.xlsx]

## Sheet: mutants
AGI ID	description	papers suggesting virus infection function	doi
AT1G57570	Mannose-binding lectin superfamily protein	mannose-binding lectin protein that is involved in pathogen recognition and is a part of plant innate immunity	10.3389/fpls.2014.00397
AT2G04430	nudix hydrolase homolog 5	AtNUDX6 was involved in the plant immune response as a positive regulator of NPR1-dependent SA signaling pathways by modulating NADH levels	https://doi.org/10.1080/09168451.2014.987207
AT2G04450	nudix hydrolase homolog 6	AtNUDX6 was involved in the plant immune response as a positive regulator of NPR1-dependent SA signaling pathways by modulating NADH levels	https://doi.org/10.1080/09168451.2014.987207
AT2G14080	Disease resistance protein (TIR-NBS-LRR class) family	involved in plant defense	10.1038/ni1410
AT3G12850	COP9 signalosome complex-related / CSN complex-like protein	geminiviral C2 protein interacts with CSN5 resulting in a reduction of JA levels and it has been seen that treating A. thaliana plants with exogenous jasmonate disrupts geminivirus infection	10.1105/tpc.110.080267
AT4G10130	DNAJ heat shock N-terminal domain-containing protein	involved in peptidyl-diphthamide biosynthetic process from peptidyl-histidine and tRNA wobble uridine modification	TAIR
AT4G13345	MATERNAL EFFECT EMBRYO ARREST 55, Serine-domain containing serine and sphingolipid biosynthesis protein	Sphingolipids are involved in plant defense and cell death	10.3389/fpls.2012.00068
AT5G08650	Small GTP-binding protein	CPLEPA is a chloroplast translation factor that is essential under suboptimal conditions. Could aid viral translation in the chloroplast	10.1111/mpp.12533
AT5G66750	Protein is similar to SWI2/SNF2 chromatin remodeling proteins. DDM1 is appears to act as a chromatin-remodeling ATPase involved in cytosine methylation in CG and non-CG contexts. Involved in gene silencing and maintenance of DNA methylation and histone methylation. Hypomethylation of many genomic regions occurs in ddm1 mutants, and can cause several phenotypic abnormalities, but some loci, such a…	DDM1 deficient mutants showed resistance to TuMV because SA-signaling is important for TuMV-response and hypomethylated mutants induce SA-mediated defense pathways	https://doi.org/10.1093/molbev/msaa091
AT4G02580	NADH-ubiquinone oxidoreductase	Ubiquinone Oxidoreductase Serves as a Susceptibility Factor to Promote Pathogenesis of Rhizoctonia solani in Plants	10.1094/PHYTO-02-19-0055-R
