# Supplementary material for: A genome-wide association study identifies Arabidopsis thaliana genes that contribute to differences in the outcome of infection with two Turnip mosaic potyvirus strains that differ in their evolutionary history and degree of host specialization
Source: Virus Evol. 2021 Jun 30;7(2):veab063. doi: 10.1093/ve/veab063 (PMC8438913; doi:10.1093/ve/veab063)
Supplement: veab063_Supp [file veab063_supp.zip › Supplementary File S3.xlsx]

## Sheet: Data 21dpi
				NUMBER OF INFECTED PLANTS																																									RATE OF INFECTED PLANTS (STANDARD DIVIDED BY N=8)
code	n	day		TuMV-G																				n	TuMV-S																				code	n	TuMV-G
				0 dpi	4 dpi	5 dpi	6 dpi	7 dpi	8 dpi	9 dpi	10 dpi	11 dpi	12 dpi	13 dpi	14 dpi	15 dpi	16 dpi	17 dpi	18 dpi	19 dpi	20 dpi	21 dpi			0 dpi	4 dpi	5 dpi	6 dpi	7 dpi	8 dpi	9 dpi	10 dpi	11 dpi	12 dpi	13 dpi	14 dpi	15 dpi	16 dpi	17 dpi	18 dpi	19 dpi	20 dpi	21 dpi				0 dpi	4 dpi	5 dpi
430	8	1		0	0	0	4	5	8	8	8	8	8	8	8	8	8	8	8	8	8	8		8	0	0	0	2	4	8	8	8	8	8	8	8	8	8	8	8	8	8	8		430	8	0	0	0
470	8	1		0	0	8	8	8	8	8	8	8	8	8	8	8	8	8	8	8	8	8		8	0	0	8	8	8	8	8	8	8	8	8	8	8	8	8	8	8	8	8		470	8	0	0	1
544	8	1		0	0	3	8	8	8	8	8	8	8	8	8	8	8	8	8	8	8	8		8	0	0	2	4	4	6	6	8	8	8	8	8	8	8	8	8	8	8	8		544	8	0	0	0.375
546	8	1		0	0	7	8	8	8	8	8	8	8	8	8	8	8	8	8	8	8	8		8	0	0	0	2	2	3	3	8	8	8	8	8	8	8	8	8	8	8	8		546	8	0	0	0.875
766	8	1		0	0	8	8	8	8	8	8	8	8	8	8	8	8	8	8	8	8	8		8	0	0	8	8	8	8	8	8	8	8	8	8	8	8	8	8	8	8	8		766	8	0	0	1
772	8	1		0	1	6	7	7	8	8	8	8	8	8	8	8	8	8	8	8	8	8		8	0	1	5	6	6	8	8	8	8	8	8	8	8	8	8	8	8	8	8		772	8	0	0.125	0.75
801	8	1		0	0	2	3	5	8	8	8	8	8	8	8	8	8	8	8	8	8	8		8	0	0	0	1	2	3	8	8	8	8	8	8	8	8	8	8	8	8	8		801	8	0	0	0.25
854	8	1		0	0	3	5	5	6	8	8	8	8	8	8	8	8	8	8	8	8	8		8	0	0	0	3	3	5	6	7	7	8	8	8	8	8	8	8	8	8	8		854	8	0	0	0.375
915	8	1		0	0	0	4	6	6	6	8	8	8	8	8	8	8	8	8	8	8	8		8	0	0	1	2	4	6	6	7	8	8	8	8	8	8	8	8	8	8	8		915	8	0	0	0
997	8	1		0	0	7	8	8	8	8	8	8	8	8	8	8	8	8	8	8	8	8		8	0	0	4	6	6	7	7	7	7	7	7	7	7	7	8	8	8	8	8		997	8	0	0	0.875
1061	8	1		0	0	3	8	8	8	8	8	8	8	8	8	8	8	8	8	8	8	8		8	0	0	0	5	7	8	8	8	8	8	8	8	8	8	8	8	8	8	8		1061	8	0	0	0.375
1158	8	1		0	0	8	8	8	8	8	8	8	8	8	8	8	8	8	8	8	8	8		8	0	0	5	7	8	8	8	8	8	8	8	8	8	8	8	8	8	8	8		1158	8	0	0	1
1254	8	1		0	0	8	8	8	8	8	8	8	8	8	8	8	8	8	8	8	8	8		8	0	0	7	8	8	8	8	8	8	8	8	8	8	8	8	8	8	8	8		1254	8	0	0	1
1684	8	1		0	0	1	6	6	7	7	8	8	8	8	8	8	8	8	8	8	8	8		8	0	0	0	3	3	4	6	8	8	8	8	8	8	8	8	8	8	8	8		1684	8	0	0	0.125
1757	8	1		0	0	8	8	8	8	8	8	8	8	8	8	8	8	8	8	8	8	8		8	0	0	0	5	6	6	6	8	8	8	8	8	8	8	8	8	8	8	8		1757	8	0	0	1
1797	8	1		0	0	1	5	6	7	8	8	8	8	8	8	8	8	8	8	8	8	8		8	0	0	0	2	4	4	4	8	8	8	8	8	8	8	8	8	8	8	8		1797	8	0	0	0.125
2091	8	1		0	0	2	7	8	8	8	8	8	8	8	8	8	8	8	8	8	8	8		8	0	0	0	1	4	5	7	8	8	8	8	8	8	8	8	8	8	8	8		2091	8	0	0	0.25
2106	8	1		0	0	1	7	7	7	8	8	8	8	8	8	8	8	8	8	8	8	8		8	0	0	0	2	3	3	3	8	8	8	8	8	8	8	8	8	8	8	8		2106	8	0	0	0.125
5023	8	1		0	0	2	5	7	7	8	8	8	8	8	8	8	8	8	8	8	8	8		8	0	0	0	1	3	3	6	8	8	8	8	8	8	8	8	8	8	8	8		5023	8	0	0	0.25
5165	8	1		0	0	5	8	8	8	8	8	8	8	8	8	8	8	8	8	8	8	8		8	0	0	4	8	8	8	8	8	8	8	8	8	8	8	8	8	8	8	8		5165	8	0	0	0.625
5784	8	1		0	0	4	7	7	8	8	8	8	8	8	8	8	8	8	8	8	8	8		8	0	0	0	2	3	3	3	7	7	7	7	7	7	7	7	7	7	7	7		5784	8	0	0	0.5
5950	8	1		0	0	3	8	8	8	8	8	8	8	8	8	8	8	8	8	8	8	8		8	0	0	4	6	8	8	8	8	8	8	8	8	8	8	8	8	8	8	8		5950	8	0	0	0.375
6039	8	1		0	0	0	1	3	8	8	8	8	8	8	8	8	8	8	8	8	8	8		8	0	0	0	0	0	4	4	7	7	8	8	8	8	8	8	8	8	8	8		6039	8	0	0	0
6070	8	1		0	0	0	7	7	7	7	7	7	7	7	7	7	7	7	7	7	7	7		8	0	0	0	8	8	8	8	8	8	8	8	8	8	8	8	8	8	8	8		6070	8	0	0	0
6749	8	1		0	0	1	2	4	5	7	8	8	8	8	8	8	8	8	8	8	8	8		8	0	0	0	1	2	2	3	5	6	6	6	6	6	6	6	6	6	6	6		6749	8	0	0	0.125
6805	8	1		0	0	4	4	5	7	7	8	8	8	8	8	8	8	8	8	8	8	8		8	0	0	1	3	4	5	6	8	8	8	8	8	8	8	8	8	8	8	8		6805	8	0	0	0.5
6920	8	1		0	0	3	4	4	8	8	8	8	8	8	8	8	8	8	8	8	8	8		8	0	0	1	1	1	3	4	7	7	7	7	7	7	7	7	7	7	7	7		6920	8	0	0	0.375
6933	8	1		0	0	3	7	7	8	8	8	8	8	8	8	8	8	8	8	8	8	8		8	0	0	0	1	6	7	7	7	8	8	8	8	8	8	8	8	8	8	8		6933	8	0	0	0.375
6938	8	1		0	0	1	1	1	2	2	4	4	5	5	6	6	7	7	7	7	7	7		8	0	0	0	0	0	0	1	1	3	4	4	4	4	4	4	4	4	4	4		6938	8	0	0	0.125
6974	8	1		0	0	8	8	8	8	8	8	8	8	8	8	8	8	8	8	8	8	8		8	0	0	3	5	5	5	5	8	8	8	8	8	8	8	8	8	8	8	8		6974	8	0	0	1
6997	8	1		0	0	2	5	5	6	8	8	8	8	8	8	8	8	8	8	8	8	8		8	0	0	0	1	2	4	8	8	8	8	8	8	8	8	8	8	8	8	8		6997	8	0	0	0.25
7081	8	1		0	0	0	1	4	8	8	8	8	8	8	8	8	8	8	8	8	8	8		8	0	0	0	0	4	4	7	8	8	8	8	8	8	8	8	8	8	8	8		7081	8	0	0	0
7109	8	1		0	0	0	3	5	5	7	8	8	8	8	8	8	8	8	8	8	8	8		8	0	0	0	0	2	2	3	8	8	8	8	8	8	8	8	8	8	8	8		7109	8	0	0	0
7111	8	1		0	0	4	5	8	8	8	8	8	8	8	8	8	8	8	8	8	8	8		8	0	0	0	6	7	8	8	8	8	8	8	8	8	8	8	8	8	8	8		7111	8	0	0	0.5
7354	8	1		0	0	3	4	7	7	7	7	7	7	7	7	7	7	7	7	7	7	7		8	0	0	4	5	6	6	6	6	6	6	6	6	6	6	6	6	6	6	6		7354	8	0	0	0.375
7382	8	1		0	0	5	5	6	6	6	6	6	6	6	6	6	6	6	6	6	6	6		8	0	0	2	8	8	8	8	8	8	8	8	8	8	8	8	8	8	8	8		7382	8	0	0	0.625
7384	8	1		0	0	5	6	8	8	8	8	8	8	8	8	8	8	8	8	8	8	8		8	0	0	5	6	7	7	8	8	8	8	8	8	8	8	8	8	8	8	8		7384	8	0	0	0.625
7413	8	1		0	0	2	7	7	7	7	8	8	8	8	8	8	8	8	8	8	8	8		8	0	0	3	8	8	8	8	8	8	8	8	8	8	8	8	8	8	8	8		7413	8	0	0	0.25
7947	8	1		0	0	3	8	8	8	8	8	8	8	8	8	8	8	8	8	8	8	8		8	0	0	2	8	8	8	8	8	8	8	8	8	8	8	8	8	8	8	8		7947	8	0	0	0.375
8037	8	1		0	0	3	8	8	8	8	8	8	8	8	8	8	8	8	8	8	8	8		8	0	0	1	2	2	3	3	8	8	8	8	8	8	8	8	8	8	8	8		8037	8	0	0	0.375
8235	8	1		0	0	2	8	8	8	8	8	8	8	8	8	8	8	8	8	8	8	8		8	0	0	1	8	8	8	8	8	8	8	8	8	8	8	8	8	8	8	8		8235	8	0	0	0.25
8285	8	1		0	0	0	5	7	7	8	8	8	8	8	8	8	8	8	8	8	8	8		8	0	0	0	2	6	7	8	8	8	8	8	8	8	8	8	8	8	8	8		8285	8	0	0	0
8343	8	2		0	0	1	7	8	8	8	8	8	8	8	8	8	8	8	8	8	8	8		8	0	0	0	4	6	8	8	8	8	8	8	8	8	8	8	8	8	8	8		8343	8	0	0	0.125
8366	8	2		0	0	5	5	6	6	6	7	8	8	8	8	8	8	8	8	8	8	8		8	0	0	3	5	5	5	5	5	8	8	8	8	8	8	8	8	8	8	8		8366	8	0	0	0.625
8422	8	2		0	0	8	8	8	8	8	8	8	8	8	8	8	8	8	8	8	8	8		8	0	0	7	7	7	7	7	7	7	7	7	7	7	7	7	7	7	7	7		8422	8	0	0	1
8483	8	2		0	0	0	2	2	3	4	6	6	6	7	7	7	7	7	7	7	7	7		8	0	0	0	0	0	0	1	3	4	6	7	7	7	7	7	7	7	7	7		8483	8	0	0	0
9081	8	2		0	0	1	5	7	8	8	8	8	8	8	8	8	8	8	8	8	8	8		8	0	0	0	0	0	3	4	5	6	6	6	7	7	7	7	7	7	7	7		9081	8	0	0	0.125
9085	8	2		0	0	0	6	8	8	8	8	8	8	8	8	8	8	8	8	8	8	8		8	0	0	0	7	7	8	8	8	8	8	8	8	8	8	8	8	8	8	8		9085	8	0	0	0
9111	8	2		0	0	3	4	5	5	5	6	7	7	7	7	7	7	7	7	7	7	7		8	0	0	0	3	3	3	3	4	4	4	6	6	6	6	6	6	6	6	6		9111	8	0	0	0.375
9314	8	2		0	0	3	5	6	6	7	7	7	7	7	7	7	7	7	7	7	7	7		8	0	0	1	1	1	2	4	6	6	6	6	6	6	6	6	6	6	6	6		9314	8	0	0	0.375
9332	8	2		0	0	3	3	3	4	4	5	5	5	5	5	5	5	5	5	5	5	5		8	0	0	0	2	2	6	6	8	8	8	8	8	8	8	8	8	8	8	8		9332	8	0	0	0.375
9343	8	2		0	0	4	5	5	7	7	8	8	8	8	8	8	8	8	8	8	8	8		8	0	0	1	1	1	5	5	7	7	7	7	7	7	7	7	7	7	7	7		9343	8	0	0	0.5
9353	8	2		0	0	3	3	5	7	7	7	7	7	7	7	7	7	7	7	7	7	7		8	0	0	1	1	1	7	8	8	8	8	8	8	8	8	8	8	8	8	8		9353	8	0	0	0.375
9380	8	2		0	0	1	3	3	7	8	8	8	8	8	8	8	8	8	8	8	8	8		8	0	0	0	2	2	4	5	7	7	7	7	7	7	7	7	7	7	7	7		9380	8	0	0	0.125
9382	8	2		0	0	1	2	4	5	5	5	5	5	5	5	5	7	7	7	7	7	8		8	0	0	0	0	0	2	2	2	2	2	2	2	3	3	3	3	3	3	3		9382	8	0	0	0.125
9405	8	2		0	0	4	5	5	7	7	8	8	8	8	8	8	8	8	8	8	8	8		8	0	0	2	3	3	6	6	6	7	7	7	7	7	7	7	7	7	7	7		9405	8	0	0	0.5
9407	8	2		0	0	4	6	8	8	8	8	8	8	8	8	8	8	8	8	8	8	8		8	0	0	1	5	8	8	8	8	8	8	8	8	8	8	8	8	8	8	8		9407	8	0	0	0.5
9409	8	2		0	0	4	4	5	7	7	7	8	8	8	8	8	8	8	8	8	8	8		8	0	0	2	2	3	6	7	8	8	8	8	8	8	8	8	8	8	8	8		9409	8	0	0	0.5
9416	8	2		0	0	0	2	3	4	6	6	8	8	8	8	8	8	8	8	8	8	8		8	0	0	0	0	0	3	4	4	4	4	4	4	4	4	4	4	4	4	4		9416	8	0	0	0
9453	8	2		0	0	1	1	1	2	5	6	7	7	7	7	7	7	7	7	7	7	7		8	0	0	2	2	2	2	7	7	7	7	7	7	7	7	7	7	7	7	7		9453	8	0	0	0.125
9481	8	2		0	0	3	5	7	7	7	7	7	7	7	7	7	7	7	7	7	7	7		8	0	0	1	2	2	2	7	7	7	7	7	7	7	7	7	7	7	7	7		9481	8	0	0	0.375
9514	8	2		0	0	1	1	1	4	8	8	8	8	8	8	8	8	8	8	8	8	8		8	0	0	0	0	0	0	8	8	8	8	8	8	8	8	8	8	8	8	8		9514	8	0	0	0.125
9526	8	2		0	0	2	3	7	7	8	8	8	8	8	8	8	8	8	8	8	8	8		8	0	0	1	2	5	6	8	8	8	8	8	8	8	8	8	8	8	8	8		9526	8	0	0	0.25
9536	8	2		0	0	1	8	8	8	8	8	8	8	8	8	8	8	8	8	8	8	8		8	0	0	2	8	8	8	8	8	8	8	8	8	8	8	8	8	8	8	8		9536	8	0	0	0.125
9545	8	2		0	0	3	3	6	6	8	8	8	8	8	8	8	8	8	8	8	8	8		8	0	0	2	2	3	4	7	7	7	7	7	7	7	7	7	7	7	7	7		9545	8	0	0	0.375
9550	8	2		0	0	0	0	2	8	8	8	8	8	8	8	8	8	8	8	8	8	8		8	0	0	0	2	4	4	4	8	8	8	8	8	8	8	8	8	8	8	8		9550	8	0	0	0
9555	8	2		0	0	3	3	4	8	8	8	8	8	8	8	8	8	8	8	8	8	8		7	0	0	1	6	7	7	7	7	7	7	7	7	7	7	7	7	7	7	7		9555	8	0	0	0.375
9558	8	2		0	0	0	2	4	5	7	7	7	7	7	8	8	8	8	8	8	8	8		8	0	0	0	0	2	3	3	3	3	4	4	4	4	4	4	4	4	4	4		9558	8	0	0	0
9564	8	2		0	0	0	0	3	4	5	6	6	6	6	6	6	6	6	6	6	6	6		8	0	0	1	2	6	6	7	7	7	7	7	7	7	7	7	7	7	7	7		9564	8	0	0	0
9567	8	2		0	0	3	3	4	5	5	5	6	6	6	6	6	6	6	6	6	6	6		8	0	0	2	2	3	5	5	5	7	7	7	7	7	7	7	7	7	7	7		9567	8	0	0	0.375
9571	8	2		0	0	4	6	7	7	7	8	8	8	8	8	8	8	8	8	8	8	8		8	0	0	1	2	4	4	4	4	6	6	6	6	6	6	6	6	6	6	6		9571	8	0	0	0.5
9576	8	2		0	0	3	3	5	7	7	7	7	7	7	7	7	7	7	7	7	7	7		8	0	0	0	0	1	5	5	5	7	7	7	7	7	7	7	7	7	7	7		9576	8	0	0	0.375
9581	8	2		0	0	0	3	8	8	8	8	8	8	8	8	8	8	8	8	8	8	8		8	0	0	2	2	8	8	8	8	8	8	8	8	8	8	8	8	8	8	8		9581	8	0	0	0
9590	8	2		0	0	3	3	3	3	3	3	3	3	3	3	3	3	3	3	3	3	3		8	0	0	1	3	3	3	3	3	3	3	3	3	3	3	3	3	3	3	3		9590	8	0	0	0.375
9593	8	2		0	0	8	8	8	8	8	8	8	8	8	8	8	8	8	8	8	8	8		8	0	0	8	8	8	8	8	8	8	8	8	8	8	8	8	8	8	8	8		9593	8	0	0	1
9598	8	2		0	0	8	8	8	8	8	8	8	8	8	8	8	8	8	8	8	8	8		8	0	0	8	8	8	8	8	8	8	8	8	8	8	8	8	8	8	8	8		9598	8	0	0	1
9601	8	2		0	0	4	5	6	6	7	7	7	7	7	7	7	7	7	7	7	7	7		8	0	0	4	4	4	4	5	5	6	6	6	6	6	6	6	6	6	6	6		9601	8	0	0	0.5
9612	8	2		0	0	3	6	6	7	7	7	8	8	8	8	8	8	8	8	8	8	8		8	0	0	4	5	5	5	5	5	7	8	8	8	8	8	8	8	8	8	8		9612	8	0	0	0.375
9616	8	2		0	0	2	8	8	8	8	8	8	8	8	8	8	8	8	8	8	8	8		8	0	0	2	4	5	5	5	5	7	7	7	7	7	7	7	7	7	7	7		9616	8	0	0	0.25
9625	8	2		0	0	2	5	6	6	8	8	8	8	8	8	8	8	8	8	8	8	8		8	0	0	0	2	3	3	5	5	6	6	6	6	6	6	6	6	6	6	6		9625	8	0	0	0.25
9700	8	2		0	0	8	8	8	8	8	8	8	8	8	8	8	8	8	8	8	8	8		8	0	0	8	8	8	8	8	8	8	8	8	8	8	8	8	8	8	8	8		9700	8	0	0	1
9703	8	2		0	2	8	8	8	8	8	8	8	8	8	8	8	8	8	8	8	8	8		8	0	4	6	7	7	7	7	7	7	7	7	7	7	7	7	7	7	7	7		9703	8	0	0.25	1
9706	8	2		0	0	8	8	8	8	8	8	8	8	8	8	8	8	8	8	8	8	8		8	0	0	6	6	6	7	7	7	7	7	7	7	7	7	7	7	7	7	7		9706	8	0	0	1
9713	8	2		0	0	8	8	8	8	8	8	8	8	8	8	8	8	8	8	8	8	8		8	0	0	8	8	8	8	8	8	8	8	8	8	8	8	8	8	8	8	8		9713	8	0	0	1
9717	8	2		0	2	8	8	8	8	8	8	8	8	8	8	8	8	8	8	8	8	8		8	0	0	8	8	8	8	8	8	8	8	8	8	8	8	8	8	8	8	8		9717	8	0	0.25	1
9720	8	2		0	0	0	3	8	8	8	8	8	8	8	8	8	8	8	8	8	8	8		8	0	0	0	0	5	6	8	8	8	8	8	8	8	8	8	8	8	8	8		9720	8	0	0	0
9726	8	2		0	0	4	8	8	8	8	8	8	8	8	8	8	8	8	8	8	8	8		8	0	0	1	2	2	5	8	8	8	8	8	8	8	8	8	8	8	8	8		9726	8	0	0	0.5
9730	8	2		0	0	1	3	6	6	8	8	8	8	8	8	8	8	8	8	8	8	8		8	0	0	1	3	5	5	7	7	7	7	7	7	7	7	8	8	8	8	8		9730	8	0	0	0.125
9736	8	2		0	0	4	6	8	8	8	8	8	8	8	8	8	8	8	8	8	8	8		8	0	0	1	4	4	4	8	8	8	8	8	8	8	8	8	8	8	8	8		9736	8	0	0	0.5
9741	8	2		0	0	8	8	8	8	8	8	8	8	8	8	8	8	8	8	8	8	8		8	0	0	8	8	8	8	8	8	8	8	8	8	8	8	8	8	8	8	8		9741	8	0	0	1
9749	8	2		0	0	5	6	6	7	7	7	7	7	7	7	7	7	7	7	7	7	7		8	0	0	2	4	6	7	7	7	7	7	7	7	7	7	7	7	7	7	7		9749	8	0	0	0.625
9758	8	2		0	0	2	5	5	5	5	5	6	6	6	6	6	6	6	6	6	6	6		8	0	0	1	2	4	5	7	7	8	8	8	8	8	8	8	8	8	8	8		9758	8	0	0	0.25
9762	8	2		0	0	2	4	4	6	6	8	8	8	8	8	8	8	8	8	8	8	8		8	0	0	1	3	3	4	6	8	8	8	8	8	8	8	8	8	8	8	8		9762	8	0	0	0.25
9764	8	2		0	0	8	8	8	8	8	8	8	8	8	8	8	8	8	8	8	8	8		8	0	0	4	4	5	6	6	6	7	7	7	7	7	7	7	7	7	7	7		9764	8	0	0	1
9774	8	2		0	0	3	4	5	6	6	6	6	6	6	6	6	6	6	6	6	6	6		8	0	0	0	5	5	6	6	6	7	7	7	7	7	7	7	7	7	7	7		9774	8	0	0	0.375
9776	8	2		0	0	4	7	7	7	7	7	8	8	8	8	8	8	8	8	8	8	8		8	0	0	4	5	6	6	6	6	7	7	7	7	7	7	7	7	7	7	7		9776	8	0	0	0.5
9778	8	2		0	0	6	6	6	6	6	6	7	7	7	7	7	7	7	7	7	7	7		8	0	0	3	3	3	5	6	6	7	7	7	7	7	7	7	7	7	7	7		9778	8	0	0	0.75
9783	8	2		0	0	4	6	8	8	8	8	8	8	8	8	8	8	8	8	8	8	8		8	0	0	2	4	6	8	8	8	8	8	8	8	8	8	8	8	8	8	8		9783	8	0	0	0.5
9786	8	2		0	0	1	1	4	6	6	6	7	7	7	7	7	7	7	7	7	7	7		8	0	0	0	0	0	3	3	4	5	5	6	6	6	6	6	6	6	6	6		9786	8	0	0	0.125
9792	8	2		0	0	0	0	5	6	8	8	8	8	8	8	8	8	8	8	8	8	8		8	0	0	0	1	3	5	6	7	8	8	8	8	8	8	8	8	8	8	8		9792	8	0	0	0
9798	8	2		0	3	5	6	6	7	8	8	8	8	8	8	8	8	8	8	8	8	8		8	0	3	7	7	7	8	8	8	8	8	8	8	8	8	8	8	8	8	8		9798	8	0	0.375	0.625
9802	8	2		0	0	3	4	4	5	8	8	8	8	8	8	8	8	8	8	8	8	8		8	0	0	0	5	5	5	5	6	6	7	7	7	7	7	7	7	7	7	7		9802	8	0	0	0.375
9804	8	2		0	0	0	1	1	2	6	8	8	8	8	8	8	8	8	8	8	8	8		8	0	0	0	0	0	2	5	5	5	6	6	6	6	6	7	7	7	7	7		9804	8	0	0	0
9808	8	2		0	0	2	5	7	7	7	7	8	8	8	8	8	8	8	8	8	8	8		8	0	0	2	3	4	5	5	5	5	5	5	5	5	6	6	6	6	6	6		9808	8	0	0	0.25
9810	8	2		0	0	8	8	8	8	8	8	8	8	8	8	8	8	8	8	8	8	8		8	0	0	3	3	4	4	4	4	4	4	4	4	4	4	4	4	4	4	4		9810	8	0	0	1
9813	8	3		0	0	7	8	8	8	8	8	8	8	8	8	8	8	8	8	8	8	8		8	0	0	4	6	6	7	7	7	7	7	7	7	7	7	7	7	7	7	7		9813	8	0	0	0.875
9821	8	3		0	0	7	8	8	8	8	8	8	8	8	8	8	8	8	8	8	8	8		8	0	0	3	8	8	8	8	8	8	8	8	8	8	8	8	8	8	8	8		9821	8	0	0	0.875
9823	8	3		0	0	4	4	8	8	8	8	8	8	8	8	8	8	8	8	8	8	8		8	0	0	0	0	4	8	8	8	8	8	8	8	8	8	8	8	8	8	8		9823	8	0	0	0.5
9826	8	3		0	0	1	2	8	8	8	8	8	8	8	8	8	8	8	8	8	8	8		8	0	0	0	0	0	7	7	8	8	8	8	8	8	8	8	8	8	8	8		9826	8	0	0	0.125
9828	8	3		0	0	3	4	7	7	7	7	7	7	7	7	7	7	7	7	7	7	7		8	0	0	2	2	6	8	8	8	8	8	8	8	8	8	8	8	8	8	8		9828	8	0	0	0.375
9835	8	3		0	0	0	1	5	5	5	7	7	7	7	7	7	7	7	7	7	7	7		8	0	0	1	1	6	7	8	8	8	8	8	8	8	8	8	8	8	8	8		9835	8	0	0	0
9838	8	3		0	0	0	0	8	8	8	8	8	8	8	8	8	8	8	8	8	8	8		8	0	0	0	1	2	6	7	7	7	7	7	7	7	7	7	7	7	7	7		9838	8	0	0	0
9840	8	3		0	0	2	2	5	5	6	8	8	8	8	8	8	8	8	8	8	8	8		8	0	0	1	2	8	8	8	8	8	8	8	8	8	8	8	8	8	8	8		9840	8	0	0	0.25
9843	8	3		0	0	0	0	8	8	8	8	8	8	8	8	8	8	8	8	8	8	8		8	0	0	0	0	0	2	3	3	4	5	5	5	5	5	5	5	5	5	5		9843	8	0	0	0
9848	8	3		0	0	0	0	8	8	8	8	8	8	8	8	8	8	8	8	8	8	8		8	0	0	4	4	4	8	8	8	8	8	8	8	8	8	8	8	8	8	8		9848	8	0	0	0
9852	8	3		0	0	0	1	7	7	7	7	7	7	7	7	7	7	7	7	7	7	7		8	0	0	0	0	0	2	2	4	5	5	5	5	5	5	5	5	5	5	5		9852	8	0	0	0
9857	8	3		0	0	0	1	8	8	8	8	8	8	8	8	8	8	8	8	8	8	8		8	0	0	0	2	2	4	5	8	8	8	8	8	8	8	8	8	8	8	8		9857	8	0	0	0
9860	8	3		0	0	0	0	8	8	8	8	8	8	8	8	8	8	8	8	8	8	8		8	0	0	0	0	4	5	7	8	8	8	8	8	8	8	8	8	8	8	8		9860	8	0	0	0
9870	8	3		0	0	0	1	7	7	7	8	8	8	8	8	8	8	8	8	8	8	8		8	0	0	0	5	6	8	8	8	8	8	8	8	8	8	8	8	8	8	8		9870	8	0	0	0
9878	8	3		0	0	2	5	8	8	8	8	8	8	8	8	8	8	8	8	8	8	8		8	0	0	0	2	4	6	6	6	6	7	7	7	7	7	7	7	7	7	7		9878	8	0	0	0.25
9883	8	3		0	1	3	4	7	7	7	7	8	8	8	8	8	8	8	8	8	8	8		8	0	0	1	3	5	6	7	7	8	8	8	8	8	8	8	8	8	8	8		9883	8	0	0.125	0.375
9890	8	3		0	0	0	0	5	5	6	8	8	8	8	8	8	8	8	8	8	8	8		7	0	0	0	0	1	2	3	6	6	6	6	6	6	6	6	6	6	6	6		9890	8	0	0	0
9898	8	3		0	0	0	1	6	6	6	8	8	8	8	8	8	8	8	8	8	8	8		8	0	0	1	5	5	6	6	7	7	7	7	7	7	7	7	7	7	7	7		9898	8	0	0	0
9903	8	3		0	0	5	8	8	8	8	8	8	8	8	8	8	8	8	8	8	8	8		8	0	0	6	7	8	8	8	8	8	8	8	8	8	8	8	8	8	8	8		9903	8	0	0	0.625
9908	8	3		0	0	0	2	5	7	8	8	8	8	8	8	8	8	8	8	8	8	8		8	0	0	0	0	0	0	1	2	2	3	3	3	3	3	3	3	3	3	3		9908	8	0	0	0
9912	8	3		0	0	0	2	5	7	7	7	7	7	7	7	7	7	7	7	7	7	7		8	0	0	0	0	7	8	8	8	8	8	8	8	8	8	8	8	8	8	8		9912	8	0	0	0
9918	8	3		0	0	0	0	4	7	7	8	8	8	8	8	8	8	8	8	8	8	8		8	0	0	0	0	4	4	4	6	6	6	6	6	6	6	6	6	6	6	6		9918	8	0	0	0
9928	4	3		0	0	0	0	2	3	3	3	3	3	3	3	3	3	3	3	3	3	3		4	0	0	0	0	0	1	2	2	2	2	2	2	2	2	2	2	2	2	2		9928	4	0	0	0
9939	8	3		0	0	0	1	8	8	8	8	8	8	8	8	8	8	8	8	8	8	8		8	0	0	0	0	8	8	8	8	8	8	8	8	8	8	8	8	8	8	8		9939	8	0	0	0
9948	8	3		0	0	0	0	3	3	6	7	7	7	7	7	7	7	7	7	7	7	7		8	0	0	0	0	1	1	8	8	8	8	8	8	8	8	8	8	8	8	8		9948	8	0	0	0
9950	8	3		0	0	1	3	4	6	6	7	7	7	7	7	7	7	7	7	7	7	7		8	0	0	0	2	3	8	8	8	8	8	8	8	8	8	8	8	8	8	8		9950	8	0	0	0.125
9956	8	3		0	0	0	0	1	7	7	7	7	7	7	7	7	7	7	7	7	7	7		8	0	0	0	1	2	8	8	8	8	8	8	8	8	8	8	8	8	8	8		9956	8	0	0	0
9962	8	3		0	0	0	2	3	4	4	4	4	4	4	4	5	5	5	5	5	5	5		8	0	0	1	1	2	4	4	5	5	5	5	5	5	5	5	5	5	5	5		9962	8	0	0	0
9965	8	3		0	0	0	0	0	8	8	8	8	8	8	8	8	8	8	8	8	8	8		8	0	0	1	1	1	8	8	8	8	8	8	8	8	8	8	8	8	8	8		9965	8	0	0	0
9970	8	3		0	0	2	2	6	8	8	8	8	8	8	8	8	8	8	8	8	8	8		8	0	0	4	4	4	7	7	7	7	7	7	7	7	7	7	7	7	7	7		9970	8	0	0	0.25
9978	8	3		0	0	1	2	5	8	8	8	8	8	8	8	8	8	8	8	8	8	8		8	0	0	1	1	3	8	8	8	8	8	8	8	8	8	8	8	8	8	8		9978	8	0	0	0.125
9979	8	3		0	0	2	4	6	8	8	8	8	8	8	8	8	8	8	8	8	8	8		8	0	0	2	2	3	8	8	8	8	8	8	8	8	8	8	8	8	8	8		9979	8	0	0	0.25
9981	8	3		0	0	1	2	5	8	8	8	8	8	8	8	8	8	8	8	8	8	8		8	0	0	0	1	2	8	8	8	8	8	8	8	8	8	8	8	8	8	8		9981	8	0	0	0.125
9991	8	3		0	0	1	2	7	8	8	8	8	8	8	8	8	8	8	8	8	8	8		8	0	0	0	1	4	8	8	8	8	8	8	8	8	8	8	8	8	8	8		9991	8	0	0	0.125
9997	8	3		0	0	1	4	6	8	8	8	8	8	8	8	8	8	8	8	8	8	8		8	0	0	1	1	2	4	4	5	5	5	5	5	5	5	5	5	5	5	5		9997	8	0	0	0.125
9999	8	3		0	0	3	4	4	5	5	6	6	6	6	6	6	6	6	6	6	6	6		8	0	0	4	5	6	7	7	7	8	8	8	8	8	8	8	8	8	8	8		9999	8	0	0	0.375
10001	8	3		0	0	0	0	0	6	6	8	8	8	8	8	8	8	8	8	8	8	8		8	0	0	1	1	2	3	3	4	5	5	5	5	5	5	5	5	5	5	5		10001	8	0	0	0
10002	8	3		0	1	2	2	3	5	6	7	7	7	7	7	7	7	7	7	7	7	7		8	0	0	0	0	0	2	4	4	5	5	5	5	5	5	5	5	5	5	5		10002	8	0	0.125	0.25
10006	8	3		0	0	0	1	2	4	4	5	5	5	5	5	5	6	6	6	6	6	6		8	0	0	1	3	4	5	5	5	5	5	5	5	5	5	5	5	5	5	5		10006	8	0	0	0
10014	8	3		0	0	0	3	5	6	6	6	6	6	6	6	6	6	6	6	6	6	6		8	0	0	0	1	3	3	4	6	6	6	6	6	6	6	6	6	6	6	6		10014	8	0	0	0
10022	8	3		0	0	0	6	6	7	8	8	8	8	8	8	8	8	8	8	8	8	8		8	0	0	0	2	3	6	8	8	8	8	8	8	8	8	8	8	8	8	8		10022	8	0	0	0
14315	8	3		0	0	0	8	8	8	8	8	8	8	8	8	8	8	8	8	8	8	8		8	0	0	0	7	7	7	7	7	7	7	7	7	7	7	7	7	7	7	7		14315	8	0	0	0
14318	8	3		0	0	1	5	8	8	8	8	8	8	8	8	8	8	8	8	8	8	8		7	0	0	0	2	5	5	5	5	5	5	5	5	5	5	5	5	5	5	5		14318	8	0	0	0.125
18694	8	3		0	0	0	8	8	8	8	8	8	8	8	8	8	8	8	8	8	8	8		8	0	0	1	2	3	4	5	7	7	7	7	7	7	7	7	7	7	7	7		18694	8	0	0	0
19951	8	3		0	0	1	6	7	8	8	8	8	8	8	8	8	8	8	8	8	8	8		8	0	0	0	2	2	5	5	6	6	6	6	6	6	6	6	6	6	6	6		19951	8	0	0	0.125
476	8	1		0	0	1	1	1	1	1	2	2	2	2	2	2	2	2	2	2	2	2		8	0	0	2	3	4	4	5	5	5	5	5	5	5	5	5	5	5	5	5		476	8	0	0	0.125
628	8	1		0	0	2	2	2	4	4	4	4	4	4	4	4	4	4	4	4	4	4		8	0	0	3	5	7	7	7	7	7	7	7	7	7	7	7	7	7	7	7		628	8	0	0	0.25
685	8	1		0	0	5	5	5	5	6	6	6	6	6	6	6	6	6	6	6	6	6		8	0	0	1	1	2	3	3	3	3	3	3	3	3	3	3	3	3	3	3		685	8	0	0	0.625
853	8	1		0	0	3	3	3	3	4	4	4	4	4	4	4	4	4	4	4	4	4		8	0	0	2	2	2	2	2	3	3	3	3	3	3	3	3	3	3	3	3		853	8	0	0	0.375
932	8	1		0	0	5	6	6	6	6	6	6	6	6	6	7	7	7	7	7	7	7		8	0	0	3	4	5	5	5	5	6	6	6	6	6	6	6	6	6	6	6		932	8	0	0	0.625
1006	8	1		0	5	6	6	6	7	7	7	7	7	7	7	7	7	7	7	7	7	7		8	0	2	8	8	8	8	8	8	8	8	8	8	8	8	8	8	8	8	8		1006	8	0	0.625	0.75
1070	8	1		0	0	5	5	6	6	6	6	6	6	6	6	6	6	6	6	6	6	6		8	0	0	6	6	6	6	6	6	6	7	7	7	7	7	7	7	7	7	7		1070	8	0	0	0.625
1166	8	1		0	0	3	4	4	4	4	4	4	4	4	4	4	4	4	4	4	5	5		8	0	0	4	6	6	6	6	6	6	6	6	6	6	6	6	6	6	6	6		1166	8	0	0	0.375
1257	8	1		0	2	4	4	4	4	4	4	4	4	4	4	4	4	4	4	4	4	4		8	0	1	3	5	5	6	6	6	6	6	6	6	6	6	6	6	6	6	6		1257	8	0	0.25	0.5
1622	8	1		0	0	3	3	4	4	4	4	4	4	4	4	4	4	4	4	4	4	4		8	0	0	0	0	0	0	0	3	3	3	3	3	3	3	3	3	3	3	3		1622	8	0	0	0.375
1652	8	1		0	0	5	5	5	5	5	5	5	5	5	5	5	5	5	5	5	5	5		8	0	0	1	2	2	2	3	3	3	3	3	3	3	3	3	3	3	4	4		1652	8	0	0	0.625
1756	8	1		0	0	1	3	6	6	6	6	6	6	6	6	6	6	6	6	6	6	6		8	0	0	2	3	3	3	4	4	4	4	4	4	4	4	4	4	4	4	4		1756	8	0	0	0.125
1829	8	1		0	0	1	3	7	7	7	7	7	7	7	7	7	7	7	7	7	7	7		8	0	0	4	4	5	5	5	7	7	7	7	7	7	7	7	7	7	7	7		1829	8	0	0	0.125
1872	8	1		0	0	3	3	3	4	4	5	5	5	5	5	5	5	5	5	5	5	5		8	0	0	1	1	2	3	3	4	4	4	4	4	4	4	4	4	4	4	4		1872	8	0	0	0.375
1925	8	1		0	0	4	4	4	4	4	4	4	4	4	4	4	4	4	4	4	4	4		8	0	0	2	3	4	4	4	4	4	4	4	4	4	4	4	4	4	4	4		1925	8	0	0	0.5
1942	7	1		0	0	0	0	0	0	0	0	0	1	1	1	1	1	1	1	1	1	1		8	0	0	1	2	2	2	2	2	2	2	2	2	2	2	2	2	2	2	2		1942	7	0	0	0
2057	8	1		0	3	7	7	7	7	7	7	8	8	8	8	8	8	8	8	8	8	8		8	0	1	7	7	7	7	7	7	7	7	7	7	7	7	7	7	7	7	7		2057	8	0	0.375	0.875
2239	8	1		0	0	3	3	4	4	4	4	4	4	4	4	5	5	5	5	5	5	5		8	0	0	3	3	4	4	5	6	7	7	7	7	7	7	7	7	7	7	7		2239	8	0	0	0.375
2286	8	1		0	0	2	3	3	3	3	3	3	3	3	3	3	3	3	3	3	3	3		8	0	0	1	1	3	5	5	5	5	5	5	5	5	5	5	5	5	5	5		2286	8	0	0	0.25
4807	8	1		0	0	7	7	8	8	8	8	8	8	8	8	8	8	8	8	8	8	8		8	0	0	6	7	8	8	8	8	8	8	8	8	8	8	8	8	8	8	8		4807	8	0	0	0.875
4826	8	1		0	1	4	5	5	5	5	5	6	6	6	6	6	6	6	6	6	6	6		8	0	1	5	6	6	6	6	7	7	7	7	7	7	7	7	7	7	7	7		4826	8	0	0.125	0.5
4939	8	1		0	0	4	6	7	7	7	8	8	8	8	8	8	8	8	8	8	8	8		8	0	0	1	3	3	3	4	4	4	4	4	4	4	4	4	4	5	5	5		4939	8	0	0	0.5
4958	8	1		0	0	6	6	7	7	7	7	7	7	7	7	7	7	7	7	7	7	7		8	0	0	6	7	7	7	7	7	7	7	7	7	7	7	7	7	7	7	7		4958	8	0	0	0.75
5104	8	1		0	0	0	0	1	2	2	2	2	2	2	2	2	2	2	2	2	2	2		8	0	0	2	3	4	5	6	8	8	8	8	8	8	8	8	8	8	8	8		5104	8	0	0	0
5395	8	1		0	0	2	2	4	4	4	4	4	4	4	4	4	4	4	4	4	4	4		7	0	0	2	2	3	4	4	4	4	4	4	4	5	5	5	5	5	5	5		5395	8	0	0	0.25
5651	8	2		0	2	8	8	8	8	8	8	8	8	8	8	8	8	8	8	8	8	8		8	0	2	2	2	2	2	8	8	8	8	8	8	8	8	8	8	8	8	8		5651	8	0	0.25	1
5720	8	2		0	0	4	4	8	8	8	8	8	8	8	8	8	8	8	8	8	8	8		8	0	0	3	5	6	6	7	8	8	8	8	8	8	8	8	8	8	8	8		5720	8	0	0	0.5
5741	8	2		0	4	6	6	8	8	8	8	8	8	8	8	8	8	8	8	8	8	8		8	0	5	7	8	8	8	8	8	8	8	8	8	8	8	8	8	8	8	8		5741	8	0	0.5	0.75
5748	8	2		0	3	7	7	8	8	8	8	8	8	8	8	8	8	8	8	8	8	8		8	0	1	6	7	7	8	8	8	8	8	8	8	8	8	8	8	8	8	8		5748	8	0	0.375	0.875
5776	8	2		0	0	8	8	8	8	8	8	8	8	8	8	8	8	8	8	8	8	8		8	0	0	8	8	8	8	8	8	8	8	8	8	8	8	8	8	8	8	8		5776	8	0	0	1
5779	8	2		0	0	6	6	8	8	8	8	8	8	8	8	8	8	8	8	8	8	8		8	0	0	4	4	4	4	8	8	8	8	8	8	8	8	8	8	8	8	8		5779	8	0	0	0.75
5798	8	2		0	1	5	5	8	8	8	8	8	8	8	8	8	8	8	8	8	8	8		8	0	0	3	8	8	8	8	8	8	8	8	8	8	8	8	8	8	8	8		5798	8	0	0.125	0.625
5837	8	2		0	0	5	5	8	8	8	8	8	8	8	8	8	8	8	8	8	8	8		8	0	0	3	8	8	8	8	8	8	8	8	8	8	8	8	8	8	8	8		5837	8	0	0	0.625
5907	8	2		0	3	7	7	8	8	8	8	8	8	8	8	8	8	8	8	8	8	8		8	0	0	7	8	8	8	8	8	8	8	8	8	8	8	8	8	8	8	8		5907	8	0	0.375	0.875
5921	8	2		0	5	5	8	8	8	8	8	8	8	8	8	8	8	8	8	8	8	8		8	0	6	7	8	8	8	8	8	8	8	8	8	8	8	8	8	8	8	8		5921	8	0	0.625	0.625
5984	8	2		0	2	6	6	8	8	8	8	8	8	8	8	8	8	8	8	8	8	8		8	0	2	4	5	6	6	7	7	8	8	8	8	8	8	8	8	8	8	8		5984	8	0	0.25	0.75
6008	8	2		0	0	5	5	8	8	8	8	8	8	8	8	8	8	8	8	8	8	8		8	0	0	3	8	8	8	8	8	8	8	8	8	8	8	8	8	8	8	8		6008	8	0	0	0.625
6012	8	2		0	0	6	6	8	8	8	8	8	8	8	8	8	8	8	8	8	8	8		8	0	2	7	8	8	8	8	8	8	8	8	8	8	8	8	8	8	8	8		6012	8	0	0	0.75
6016	8	2		0	0	3	3	8	8	8	8	8	8	8	8	8	8	8	8	8	8	8		7	0	1	3	7	7	7	7	7	7	7	7	7	7	7	7	7	7	7	7		6016	8	0	0	0.375
6021	8	2		0	0	5	5	8	8	8	8	8	8	8	8	8	8	8	8	8	8	8		8	0	0	8	8	8	8	8	8	8	8	8	8	8	8	8	8	8	8	8		6021	8	0	0	0.625
6023	7	2		0	0	5	7	7	7	7	7	7	7	7	7	7	7	7	7	7	7	7		7	0	0	2	6	6	6	6	6	6	6	6	6	6	6	6	6	6	6	6		6023	7	0	0	0.714286
6024	8	2		0	0	3	7	7	8	8	8	8	8	8	8	8	8	8	8	8	8	8		5	0	0	2	4	4	5	5	5	5	5	5	5	5	5	5	5	5	5	5		6024	8	0	0	0.375
6036	8	2		0	0	3	8	8	8	8	8	8	8	8	8	8	8	8	8	8	8	8		8	0	0	1	6	7	8	8	8	8	8	8	8	8	8	8	8	8	8	8		6036	8	0	0	0.375
6040	8	2		0	0	7	8	8	8	8	8	8	8	8	8	8	8	8	8	8	8	8		8	0	1	4	5	8	8	8	8	8	8	8	8	8	8	8	8	8	8	8		6040	8	0	0	0.875
6041	8	2		0	2	5	8	8	8	8	8	8	8	8	8	8	8	8	8	8	8	8		8	0	3	6	8	8	8	8	8	8	8	8	8	8	8	8	8	8	8	8		6041	8	0	0.25	0.625
6042	8	2		0	3	5	6	8	8	8	8	8	8	8	8	8	8	8	8	8	8	8		8	0	3	4	4	5	6	6	6	6	6	6	6	8	8	8	8	8	8	8		6042	8	0	0.375	0.625
6071	8	2		0	5	8	8	8	8	8	8	8	8	8	8	8	8	8	8	8	8	8		8	0	0	3	8	8	8	8	8	8	8	8	8	8	8	8	8	8	8	8		6071	8	0	0.625	1
6077	8	2		0	0	4	7	7	7	7	7	7	7	7	7	7	7	7	7	7	7	7		8	0	0	4	5	8	8	8	8	8	8	8	8	8	8	8	8	8	8	8		6077	8	0	0	0.5
6086	8	2		0	0	4	8	8	8	8	8	8	8	8	8	8	8	8	8	8	8	8		8	0	0	3	8	8	8	8	8	8	8	8	8	8	8	8	8	8	8	8		6086	8	0	0	0.5
6108	8	2		0	0	6	8	8	8	8	8	8	8	8	8	8	8	8	8	8	8	8		8	0	0	5	8	8	8	8	8	8	8	8	8	8	8	8	8	8	8	8		6108	8	0	0	0.75
6109	8	1		0	0	6	6	8	8	8	8	8	8	8	8	8	8	8	8	8	8	8		8	0	5	8	8	8	8	8	8	8	8	8	8	8	8	8	8	8	8	8		6109	8	0	0	0.75
6111	8	1		0	0	5	6	6	6	6	6	6	6	6	6	6	6	6	6	6	6	6		8	0	0	6	6	7	8	8	8	8	8	8	8	8	8	8	8	8	8	8		6111	8	0	0	0.625
6113	8	1		0	0	0	3	4	5	5	5	5	5	5	5	5	5	5	5	5	5	5		8	0	0	8	8	8	8	8	8	8	8	8	8	8	8	8	8	8	8	8		6113	8	0	0	0
6118	8	1		0	1	6	7	7	7	7	7	7	7	7	7	7	7	7	7	7	7	7		8	0	5	8	8	8	8	8	8	8	8	8	8	8	8	8	8	8	8	8		6118	8	0	0.125	0.75
6126	8	1		0	0	8	8	8	8	8	8	8	8	8	8	8	8	8	8	8	8	8		7	0	4	7	7	7	7	7	7	7	7	7	7	7	7	7	7	7	7	7		6126	8	0	0	1
6132	8	2		0	2	8	8	8	8	8	8	8	8	8	8	8	8	8	8	8	8	8		8	0	3	8	8	8	8	8	8	8	8	8	8	8	8	8	8	8	8	8		6132	8	0	0.25	1
6133	8	2		0	3	8	8	8	8	8	8	8	8	8	8	8	8	8	8	8	8	8		8	0	3	8	8	8	8	8	8	8	8	8	8	8	8	8	8	8	8	8		6133	8	0	0.375	1
6136	8	2		0	3	8	8	8	8	8	8	8	8	8	8	8	8	8	8	8	8	8		8	0	5	8	8	8	8	8	8	8	8	8	8	8	8	8	8	8	8	8		6136	8	0	0.375	1
6137	8	2		0	1	8	8	8	8	8	8	8	8	8	8	8	8	8	8	8	8	8		8	0	3	8	8	8	8	8	8	8	8	8	8	8	8	8	8	8	8	8		6137	8	0	0.125	1
6145	8	2		0	0	8	8	8	8	8	8	8	8	8	8	8	8	8	8	8	8	8		8	0	0	8	8	8	8	8	8	8	8	8	8	8	8	8	8	8	8	8		6145	8	0	0	1
6149	8	2		0	1	7	7	7	7	7	7	7	7	7	7	7	7	7	7	7	7	7		8	0	3	8	8	8	8	8	8	8	8	8	8	8	8	8	8	8	8	8		6149	8	0	0.125	0.875
6150	8	2		0	6	8	8	8	8	8	8	8	8	8	8	8	8	8	8	8	8	8		8	0	6	8	8	8	8	8	8	8	8	8	8	8	8	8	8	8	8	8		6150	8	0	0.75	1
6153	8	2		0	0	7	7	8	8	8	8	8	8	8	8	8	8	8	8	8	8	8		8	0	5	8	8	8	8	8	8	8	8	8	8	8	8	8	8	8	8	8		6153	8	0	0	0.875
6163	8	2		0	3	7	7	8	8	8	8	8	8	8	8	8	8	8	8	8	8	8		8	0	2	6	8	8	8	8	8	8	8	8	8	8	8	8	8	8	8	8		6163	8	0	0.375	0.875
6172	8	2		0	4	7	7	8	8	8	8	8	8	8	8	8	8	8	8	8	8	8		7	0	3	7	7	7	7	7	7	7	7	7	7	7	7	7	7	7	7	7		6172	8	0	0.5	0.875
6195	8	2		0	0	3	3	5	8	8	8	8	8	8	8	8	8	8	8	8	8	8		8	0	0	3	6	7	7	8	8	8	8	8	8	8	8	8	8	8	8	8		6195	8	0	0	0.375
6220	8	2		0	1	8	8	8	8	8	8	8	8	8	8	8	8	8	8	8	8	8		8	0	1	8	8	8	8	8	8	8	8	8	8	8	8	8	8	8	8	8		6220	8	0	0.125	1
6235	8	2		0	0	4	4	8	8	8	8	8	8	8	8	8	8	8	8	8	8	8		8	0	2	5	8	8	8	8	8	8	8	8	8	8	8	8	8	8	8	8		6235	8	0	0	0.5
6242	8	2		0	2	4	4	8	8	8	8	8	8	8	8	8	8	8	8	8	8	8		8	0	4	6	8	8	8	8	8	8	8	8	8	8	8	8	8	8	8	8		6242	8	0	0.25	0.5
6750	8	2		0	2	8	8	8	8	8	8	8	8	8	8	8	8	8	8	8	8	8		8	0	1	1	6	6	6	8	8	8	8	8	8	8	8	8	8	8	8	8		6750	8	0	0.25	1
6830	8	2		0	2	6	8	8	8	8	8	8	8	8	8	8	8	8	8	8	8	8		8	0	2	6	8	8	8	8	8	8	8	8	8	8	8	8	8	8	8	8		6830	8	0	0.25	0.75
6929	8	2		0	2	8	8	8	8	8	8	8	8	8	8	8	8	8	8	8	8	8		8	0	1	6	8	8	8	8	8	8	8	8	8	8	8	8	8	8	8	8		6929	8	0	0.25	1
6944	8	2		0	0	4	4	8	8	8	8	8	8	8	8	8	8	8	8	8	8	8		8	0	0	0	2	4	5	5	5	5	5	8	8	8	8	8	8	8	8	8		6944	8	0	0	0.5
6945	8	2		0	0	7	8	8	8	8	8	8	8	8	8	8	8	8	8	8	8	8		8	0	1	7	8	8	8	8	8	8	8	8	8	8	8	8	8	8	8	8		6945	8	0	0	0.875
6975	8	2		0	5	8	8	8	8	8	8	8	8	8	8	8	8	8	8	8	8	8		8	0	0	5	6	7	7	7	7	7	7	7	7	7	7	7	7	7	7	7		6975	8	0	0.625	1
6987	8	2		0	2	3	7	8	8	8	8	8	8	8	8	8	8	8	8	8	8	8		8	0	1	5	6	6	6	8	8	8	8	8	8	8	8	8	8	8	8	8		6987	8	0	0.25	0.375
7025	8	2		0	0	2	8	8	8	8	8	8	8	8	8	8	8	8	8	8	8	8		8	0	0	4	8	8	8	8	8	8	8	8	8	8	8	8	8	8	8	8		7025	8	0	0	0.25
7033	8	2		0	0	1	8	8	8	8	8	8	8	8	8	8	8	8	8	8	8	8		8	0	1	3	7	7	7	7	8	8	8	8	8	8	8	8	8	8	8	8		7033	8	0	0	0.125
7058	8	2		0	0	0	4	8	8	8	8	8	8	8	8	8	8	8	8	8	8	8		8	0	0	0	0	8	8	8	8	8	8	8	8	8	8	8	8	8	8	8		7058	8	0	0	0
7062	8	2		0	0	3	8	8	8	8	8	8	8	8	8	8	8	8	8	8	8	8		8	0	0	2	4	5	5	8	8	8	8	8	8	8	8	8	8	8	8	8		7062	8	0	0	0.375
7072	8	1		0	0	1	5	8	8	8	8	8	8	8	8	8	8	8	8	8	8	8		8	0	0	0	4	8	8	8	8	8	8	8	8	8	8	8	8	8	8	8		7072	8	0	0	0.125
7096	8	1		0	1	5	8	8	8	8	8	8	8	8	8	8	8	8	8	8	8	8		8	0	1	6	8	8	8	8	8	8	8	8	8	8	8	8	8	8	8	8		7096	8	0	0.125	0.625
7102	8	1		0	0	0	7	8	8	8	8	8	8	8	8	8	8	8	8	8	8	8		8	0	0	7	8	8	8	8	8	8	8	8	8	8	8	8	8	8	8	8		7102	8	0	0	0
7117	8	1		0	0	1	8	8	8	8	8	8	8	8	8	8	8	8	8	8	8	8		8	0	1	2	5	5	5	6	6	6	6	6	6	6	6	6	6	6	6	6		7117	8	0	0	0.125
7248	8	1		0	0	1	1	3	5	5	5	5	5	5	5	5	5	5	5	5	5	5		8	0	0	4	7	8	8	8	8	8	8	8	8	8	8	8	8	8	8	8		7248	8	0	0	0.125
7287	8	1		0	0	1	4	5	6	8	8	8	8	8	8	8	8	8	8	8	8	8		8	0	0	6	6	8	8	8	8	8	8	8	8	8	8	8	8	8	8	8		7287	8	0	0	0.125
7306	8	1		0	0	1	1	2	2	2	8	8	8	8	8	8	8	8	8	8	8	8		8	0	0	8	8	8	8	8	8	8	8	8	8	8	8	8	8	8	8	8		7306	8	0	0	0.125
7342	8	1		0	0	4	6	8	8	8	8	8	8	8	8	8	8	8	8	8	8	8		8	0	0	4	7	7	7	7	7	7	7	7	7	8	8	8	8	8	8	8		7342	8	0	0	0.5
7343	8	1		0	0	6	8	8	8	8	8	8	8	8	8	8	8	8	8	8	8	8		8	0	0	8	8	8	8	8	8	8	8	8	8	8	8	8	8	8	8	8		7343	8	0	0	0.75
7353	8	1		0	0	0	1	3	7	8	8	8	8	8	8	8	8	8	8	8	8	8		8	0	0	0	7	7	8	8	8	8	8	8	8	8	8	8	8	8	8	8		7353	8	0	0	0
7387	8	2		0	2	4	4	4	4	4	5	5	5	5	5	5	8	8	8	8	8	8		8	0	2	3	3	3	3	3	4	4	4	4	4	4	8	8	8	8	8	8		7387	8	0	0.25	0.5
7396	8	2		0	3	5	8	8	8	8	8	8	8	8	8	8	8	8	8	8	8	8		8	0	1	3	5	6	8	8	8	8	8	8	8	8	8	8	8	8	8	8		7396	8	0	0.375	0.625
7417	8	2		0	1	5	8	8	8	8	8	8	8	8	8	8	8	8	8	8	8	8		8	0	0	4	7	8	8	8	8	8	8	8	8	8	8	8	8	8	8	8		7417	8	0	0.125	0.625
7419	8	2		0	1	6	7	8	8	8	8	8	8	8	8	8	8	8	8	8	8	8		8	0	0	2	6	8	8	8	8	8	8	8	8	8	8	8	8	8	8	8		7419	8	0	0.125	0.75
7521	8	2		0	0	3	8	8	8	8	8	8	8	8	8	8	8	8	8	8	8	8		8	0	0	2	6	8	8	8	8	8	8	8	8	8	8	8	8	8	8	8		7521	8	0	0	0.375
7523	8	2		0	0	0	5	5	8	8	8	8	8	8	8	8	8	8	8	8	8	8		8	0	0	0	0	3	8	8	8	8	8	8	8	8	8	8	8	8	8	8		7523	8	0	0	0
7529	8	2		0	0	5	8	8	8	8	8	8	8	8	8	8	8	8	8	8	8	8		8	0	0	4	8	8	8	8	8	8	8	8	8	8	8	8	8	8	8	8		7529	8	0	0	0.625
7917	8	2		0	0	3	6	6	8	8	8	8	8	8	8	8	8	8	8	8	8	8		8	0	0	3	4	4	8	8	8	8	8	8	8	8	8	8	8	8	8	8		7917	8	0	0	0.375
8057	8	2		0	1	4	8	8	8	8	8	8	8	8	8	8	8	8	8	8	8	8		8	0	0	0	1	2	8	8	8	8	8	8	8	8	8	8	8	8	8	8		8057	8	0	0.125	0.5
8077	8	2		0	0	1	8	8	8	8	8	8	8	8	8	8	8	8	8	8	8	8		8	0	0	2	7	8	8	8	8	8	8	8	8	8	8	8	8	8	8	8		8077	8	0	0	0.125
8227	8	1		0	0	6	7	7	7	7	7	7	7	7	7	7	7	7	7	7	7	7		8	0	0	8	8	8	8	8	8	8	8	8	8	8	8	8	8	8	8	8		8227	8	0	0	0.75
8234	8	1		0	0	0	3	3	4	7	7	7	7	7	7	7	7	7	7	7	7	7		8	0	0	1	1	1	5	5	6	6	6	6	6	6	6	6	6	6	6	6		8234	8	0	0	0
8236	8	1		0	0	1	4	6	6	7	8	8	8	8	8	8	8	8	8	8	8	8		8	0	0	7	7	7	8	8	8	8	8	8	8	8	8	8	8	8	8	8		8236	8	0	0	0.125
8237	8	1		0	0	2	5	5	5	5	5	5	5	5	5	5	5	5	5	5	5	5		8	0	0	4	6	6	6	6	6	6	6	6	6	6	6	6	6	6	6	6		8237	8	0	0	0.25
8238	8	1		0	0	0	3	3	3	4	6	6	7	7	7	7	7	7	7	7	7	7		8	0	0	4	4	4	5	5	6	6	6	6	6	6	6	6	6	6	6	6		8238	8	0	0	0
8241	8	2		0	0	0	8	8	8	8	8	8	8	8	8	8	8	8	8	8	8	8		8	0	0	0	8	8	8	8	8	8	8	8	8	8	8	8	8	8	8	8		8241	8	0	0	0
8246	8	2		0	0	0	1	8	8	8	8	8	8	8	8	8	8	8	8	8	8	8		8	0	0	0	3	4	5	5	8	8	8	8	8	8	8	8	8	8	8	8		8246	8	0	0	0
8247	8	2		0	1	3	3	8	8	8	8	8	8	8	8	8	8	8	8	8	8	8		8	0	1	2	5	7	7	7	7	7	7	7	7	7	7	7	7	7	7	7		8247	8	0	0.125	0.375
8351	8	2		0	2	4	4	8	8	8	8	8	8	8	8	8	8	8	8	8	8	8		8	0	0	1	6	8	8	8	8	8	8	8	8	8	8	8	8	8	8	8		8351	8	0	0.25	0.5
8369	8	2		0	1	4	8	8	8	8	8	8	8	8	8	8	8	8	8	8	8	8		8	0	1	1	8	8	8	8	8	8	8	8	8	8	8	8	8	8	8	8		8369	8	0	0.125	0.5
8419	8	3		0	1	8	8	8	8	8	8	8	8	8	8	8	8	8	8	8	8	8		8	0	1	8	8	8	8	8	8	8	8	8	8	8	8	8	8	8	8	8		8419	8	0	0.125	1
8699	8	3		0	0	4	7	8	8	8	8	8	8	8	8	8	8	8	8	8	8	8		8	0	0	0	0	0	0	8	8	8	8	8	8	8	8	8	8	8	8	8		8699	8	0	0	0.5
9079	8	3		0	0	0	6	7	8	8	8	8	8	8	8	8	8	8	8	8	8	8		8	0	0	0	4	5	8	8	8	8	8	8	8	8	8	8	8	8	8	8		9079	8	0	0	0
9084	8	3		0	0	8	8	8	8	8	8	8	8	8	8	8	8	8	8	8	8	8		8	0	0	6	7	8	8	8	8	8	8	8	8	8	8	8	8	8	8	8		9084	8	0	0	1
9113	8	3		0	3	8	8	8	8	8	8	8	8	8	8	8	8	8	8	8	8	8		8	0	1	8	8	8	8	8	8	8	8	8	8	8	8	8	8	8	8	8		9113	8	0	0.375	1
9133	8	2		0	0	4	8	8	8	8	8	8	8	8	8	8	8	8	8	8	8	8		8	0	0	4	6	6	8	8	8	8	8	8	8	8	8	8	8	8	8	8		9133	8	0	0	0.5
9352	8	2		0	0	4	8	8	8	8	8	8	8	8	8	8	8	8	8	8	8	8		8	0	0	0	4	8	8	8	8	8	8	8	8	8	8	8	8	8	8	8		9352	8	0	0	0.5
9391	8	2		0	0	2	8	8	8	8	8	8	8	8	8	8	8	8	8	8	8	8		8	0	0	0	8	8	8	8	8	8	8	8	8	8	8	8	8	8	8	8		9391	8	0	0	0.25
9394	8	2		0	1	4	8	8	8	8	8	8	8	8	8	8	8	8	8	8	8	8		8	0	0	1	3	8	8	8	8	8	8	8	8	8	8	8	8	8	8	8		9394	8	0	0.125	0.5
9412	8	2		0	0	0	3	8	8	8	8	8	8	8	8	8	8	8	8	8	8	8		8	0	0	0	0	6	8	8	8	8	8	8	8	8	8	8	8	8	8	8		9412	8	0	0	0
9413	8	2		0	0	3	6	7	8	8	8	8	8	8	8	8	8	8	8	8	8	8		8	0	0	1	2	4	5	6	8	8	8	8	8	8	8	8	8	8	8	8		9413	8	0	0	0.375
9421	8	2		0	0	4	8	8	8	8	8	8	8	8	8	8	8	8	8	8	8	8		8	0	0	5	8	8	8	8	8	8	8	8	8	8	8	8	8	8	8	8		9421	8	0	0	0.5
9451	8	2		0	0	1	7	8	8	8	8	8	8	8	8	8	8	8	8	8	8	8		8	0	0	0	3	8	8	8	8	8	8	8	8	8	8	8	8	8	8	8		9451	8	0	0	0.125
9507	8	2		0	0	6	7	7	8	8	8	8	8	8	8	8	8	8	8	8	8	8		8	0	0	4	4	4	4	8	8	8	8	8	8	8	8	8	8	8	8	8		9507	8	0	0	0.75
9525	8	2		0	0	5	8	8	8	8	8	8	8	8	8	8	8	8	8	8	8	8		8	0	0	3	8	8	8	8	8	8	8	8	8	8	8	8	8	8	8	8		9525	8	0	0	0.625
9534	8	1		0	0	7	7	8	8	8	8	8	8	8	8	8	8	8	8	8	8	8		8	0	0	2	4	8	8	8	8	8	8	8	8	8	8	8	8	8	8	8		9534	8	0	0	0.875
9551	8	1		0	0	2	3	5	7	8	8	8	8	8	8	8	8	8	8	8	8	8		8	0	1	6	7	7	7	8	8	8	8	8	8	8	8	8	8	8	8	8		9551	8	0	0	0.25
9553	8	1		0	0	3	3	8	8	8	8	8	8	8	8	8	8	8	8	8	8	8		8	0	1	3	3	5	8	8	8	8	8	8	8	8	8	8	8	8	8	8		9553	8	0	0	0.375
9557	8	1		0	0	5	8	8	8	8	8	8	8	8	8	8	8	8	8	8	8	8		8	0	0	6	8	8	8	8	8	8	8	8	8	8	8	8	8	8	8	8		9557	8	0	0	0.625
9559	8	1		0	0	3	4	7	7	7	7	7	7	7	7	7	7	7	7	7	7	7		8	0	0	8	8	8	8	8	8	8	8	8	8	8	8	8	8	8	8	8		9559	8	0	0	0.375
9565	8	1		0	0	8	8	8	8	8	8	8	8	8	8	8	8	8	8	8	8	8		8	0	0	8	8	8	8	8	8	8	8	8	8	8	8	8	8	8	8	8		9565	8	0	0	1
9573	8	1		0	0	4	4	4	4	4	4	4	4	4	4	4	4	4	4	4	4	4		8	0	0	8	8	8	8	8	8	8	8	8	8	8	8	8	8	8	8	8		9573	8	0	0	0.5
9574	8	1		0	0	4	4	4	4	6	6	6	6	6	6	6	6	6	6	6	6	6		7	0	2	4	6	6	7	7	7	7	7	7	7	7	7	7	7	7	7	7		9574	8	0	0	0.5
9582	8	1		0	0	1	5	5	5	5	5	8	8	8	8	8	8	8	8	8	8	8		8	0	0	5	8	8	8	8	8	8	8	8	8	8	8	8	8	8	8	8		9582	8	0	0	0.125
9594	8	1		0	0	0	1	1	2	2	5	5	5	5	5	5	5	5	5	5	5	5		8	0	2	2	5	5	6	8	8	8	8	8	8	8	8	8	8	8	8	8		9594	8	0	0	0
9595	8	3		0	1	8	8	8	8	8	8	8	8	8	8	8	8	8	8	8	8	8		8	0	0	8	8	8	8	8	8	8	8	8	8	8	8	8	8	8	8	8		9595	8	0	0.125	1
9599	8	3		0	0	8	8	8	8	8	8	8	8	8	8	8	8	8	8	8	8	8		8	0	6	8	8	8	8	8	8	8	8	8	8	8	8	8	8	8	8	8		9599	8	0	0	1
9602	8	3		0	5	8	8	8	8	8	8	8	8	8	8	8	8	8	8	8	8	8		8	0	5	8	8	8	8	8	8	8	8	8	8	8	8	8	8	8	8	8		9602	8	0	0.625	1
9607	8	3		0	6	8	8	8	8	8	8	8	8	8	8	8	8	8	8	8	8	8		8	0	3	8	8	8	8	8	8	8	8	8	8	8	8	8	8	8	8	8		9607	8	0	0.75	1
9617	8	3		0	0	2	8	8	8	8	8	8	8	8	8	8	8	8	8	8	8	8		8	0	1	3	8	8	8	8	8	8	8	8	8	8	8	8	8	8	8	8		9617	8	0	0	0.25
9620	8	3		0	2	5	8	8	8	8	8	8	8	8	8	8	8	8	8	8	8	8		8	0	2	3	6	8	8	8	8	8	8	8	8	8	8	8	8	8	8	8		9620	8	0	0.25	0.625
9621	8	3		0	6	8	8	8	8	8	8	8	8	8	8	8	8	8	8	8	8	8		8	0	5	5	6	8	8	8	8	8	8	8	8	8	8	8	8	8	8	8		9621	8	0	0.75	1
9626	8	3		0	0	0	0	0	0	0	0	0	0	0	0	1	2	3	3	3	3	3		8	0	0	0	0	0	1	1	1	1	1	1	1	1	1	1	1	1	1	1		9626	8	0	0	0
9627	8	3		0	0	6	6	7	8	8	8	8	8	8	8	8	8	8	8	8	8	8		8	0	0	0	3	8	8	8	8	8	8	8	8	8	8	8	8	8	8	8		9627	8	0	0	0.75
9628	8	3		0	0	2	8	8	8	8	8	8	8	8	8	8	8	8	8	8	8	8		8	0	0	1	8	8	8	8	8	8	8	8	8	8	8	8	8	8	8	8		9628	8	0	0	0.25
9629	8	3		0	0	3	8	8	8	8	8	8	8	8	8	8	8	8	8	8	8	8		8	0	0	2	8	8	8	8	8	8	8	8	8	8	8	8	8	8	8	8		9629	8	0	0	0.375
9630	8	3		0	0	8	8	8	8	8	8	8	8	8	8	8	8	8	8	8	8	8		8	0	0	8	8	8	8	8	8	8	8	8	8	8	8	8	8	8	8	8		9630	8	0	0	1
9631	8	3		0	0	5	8	8	8	8	8	8	8	8	8	8	8	8	8	8	8	8		8	0	0	3	8	8	8	8	8	8	8	8	8	8	8	8	8	8	8	8		9631	8	0	0	0.625
9632	8	3		0	0	8	8	8	8	8	8	8	8	8	8	8	8	8	8	8	8	8		8	0	0	7	7	8	8	8	8	8	8	8	8	8	8	8	8	8	8	8		9632	8	0	0	1
9634	8	3		0	0	4	7	7	8	8	8	8	8	8	8	8	8	8	8	8	8	8		8	0	0	8	8	8	8	8	8	8	8	8	8	8	8	8	8	8	8	8		9634	8	0	0	0.5
9635	8	3		0	1	3	5	6	8	8	8	8	8	8	8	8	8	8	8	8	8	8		8	0	1	3	4	5	8	8	8	8	8	8	8	8	8	8	8	8	8	8		9635	8	0	0.125	0.375
9636	8	3		0	0	8	8	8	8	8	8	8	8	8	8	8	8	8	8	8	8	8		8	0	1	8	8	8	8	8	8	8	8	8	8	8	8	8	8	8	8	8		9636	8	0	0	1
9640	8	3		0	0	3	6	8	8	8	8	8	8	8	8	8	8	8	8	8	8	8		8	0	0	2	3	8	8	8	8	8	8	8	8	8	8	8	8	8	8	8		9640	8	0	0	0.375
9641	8	3		0	1	8	8	8	8	8	8	8	8	8	8	8	8	8	8	8	8	8		8	0	0	8	8	8	8	8	8	8	8	8	8	8	8	8	8	8	8	8		9641	8	0	0.125	1
9642	8	3		0	5	7	8	8	8	8	8	8	8	8	8	8	8	8	8	8	8	8		8	0	3	5	7	8	8	8	8	8	8	8	8	8	8	8	8	8	8	8		9642	8	0	0.625	0.875
9643	8	3		0	0	2	8	8	8	8	8	8	8	8	8	8	8	8	8	8	8	8		8	0	0	2	7	8	8	8	8	8	8	8	8	8	8	8	8	8	8	8		9643	8	0	0	0.25
9644	7	3		0	2	7	7	7	7	7	7	7	7	7	7	7	7	7	7	7	7	7		8	0	2	8	8	8	8	8	8	8	8	8	8	8	8	8	8	8	8	8		9644	7	0	0.285714	1
9645	8	3		0	4	8	8	8	8	8	8	8	8	8	8	8	8	8	8	8	8	8		8	0	3	8	8	8	8	8	8	8	8	8	8	8	8	8	8	8	8	8		9645	8	0	0.5	1
9649	8	3		0	2	8	8	8	8	8	8	8	8	8	8	8	8	8	8	8	8	8		8	0	2	8	8	8	8	8	8	8	8	8	8	8	8	8	8	8	8	8		9649	8	0	0.25	1
9651	8	3		0	4	8	8	8	8	8	8	8	8	8	8	8	8	8	8	8	8	8		7	0	6	7	7	7	7	7	7	7	7	7	7	7	7	7	7	7	7	7		9651	8	0	0.5	1
9656	8	3		0	4	8	8	8	8	8	8	8	8	8	8	8	8	8	8	8	8	8		8	0	1	8	8	8	8	8	8	8	8	8	8	8	8	8	8	8	8	8		9656	8	0	0.5	1
9660	7	3		0	3	7	7	7	7	7	7	7	7	7	7	7	7	7	7	7	7	7		8	0	0	8	8	8	8	8	8	8	8	8	8	8	8	8	8	8	8	8		9660	7	0	0.428571	1
9664	8	3		0	2	8	8	8	8	8	8	8	8	8	8	8	8	8	8	8	8	8		8	0	1	8	8	8	8	8	8	8	8	8	8	8	8	8	8	8	8	8		9664	8	0	0.25	1
9669	8	3		0	2	8	8	8	8	8	8	8	8	8	8	8	8	8	8	8	8	8		8	0	3	8	8	8	8	8	8	8	8	8	8	8	8	8	8	8	8	8		9669	8	0	0.25	1
9670	8	3		0	2	7	8	8	8	8	8	8	8	8	8	8	8	8	8	8	8	8		8	0	2	8	8	8	8	8	8	8	8	8	8	8	8	8	8	8	8	8		9670	8	0	0.25	0.875
9671	8	3		0	0	8	8	8	8	8	8	8	8	8	8	8	8	8	8	8	8	8		8	0	0	6	7	7	8	8	8	8	8	8	8	8	8	8	8	8	8	8		9671	8	0	0	1
9672	8	3		0	1	7	7	8	8	8	8	8	8	8	8	8	8	8	8	8	8	8		8	0	1	8	8	8	8	8	8	8	8	8	8	8	8	8	8	8	8	8		9672	8	0	0.125	0.875
9673	8	3		0	0	3	8	8	8	8	8	8	8	8	8	8	8	8	8	8	8	8		8	0	1	7	8	8	8	8	8	8	8	8	8	8	8	8	8	8	8	8		9673	8	0	0	0.375
9676	8	3		0	2	6	8	8	8	8	8	8	8	8	8	8	8	8	8	8	8	8		8	0	1	4	7	7	8	8	8	8	8	8	8	8	8	8	8	8	8	8		9676	8	0	0.25	0.75
9678	8	3		0	1	4	8	8	8	8	8	8	8	8	8	8	8	8	8	8	8	8		7	0	2	5	7	7	7	7	7	7	7	7	7	7	7	7	7	7	7	7		9678	8	0	0.125	0.5
9679	7	3		0	0	4	7	7	7	7	7	7	7	7	7	7	7	7	7	7	7	7		8	0	0	4	8	8	8	8	8	8	8	8	8	8	8	8	8	8	8	8		9679	7	0	0	0.571429
9680	8	3		0	0	5	8	8	8	8	8	8	8	8	8	8	8	8	8	8	8	8		8	0	0	8	8	8	8	8	8	8	8	8	8	8	8	8	8	8	8	8		9680	8	0	0	0.625
9681	7	3		0	0	7	7	7	7	7	7	7	7	7	7	7	7	7	7	7	7	7		8	0	0	8	8	8	8	8	8	8	8	8	8	8	8	8	8	8	8	8		9681	7	0	0	1
9682	8	3		0	0	3	8	8	8	8	8	8	8	8	8	8	8	8	8	8	8	8		8	0	0	0	8	8	8	8	8	8	8	8	8	8	8	8	8	8	8	8		9682	8	0	0	0.375
9685	7	3		0	0	3	6	7	7	7	7	7	7	7	7	7	7	7	7	7	7	7		8	0	0	1	5	7	8	8	8	8	8	8	8	8	8	8	8	8	8	8		9685	7	0	0	0.428571
9687	8	3		0	2	2	8	8	8	8	8	8	8	8	8	8	8	8	8	8	8	8		8	0	2	2	8	8	8	8	8	8	8	8	8	8	8	8	8	8	8	8		9687	8	0	0.25	0.25
9689	8	3		0	1	8	8	8	8	8	8	8	8	8	8	8	8	8	8	8	8	8		8	0	0	8	8	8	8	8	8	8	8	8	8	8	8	8	8	8	8	8		9689	8	0	0.125	1
9695	8	3		0	0	3	8	8	8	8	8	8	8	8	8	8	8	8	8	8	8	8		8	0	2	4	5	7	8	8	8	8	8	8	8	8	8	8	8	8	8	8		9695	8	0	0	0.375
9696	8	3		0	0	0	5	6	6	6	7	7	7	7	7	7	7	7	7	7	7	7		8	0	0	3	5	6	7	7	8	8	8	8	8	8	8	8	8	8	8	8		9696	8	0	0	0
9701	8	3		0	1	8	8	8	8	8	8	8	8	8	8	8	8	8	8	8	8	8		8	0	3	5	7	7	7	8	8	8	8	8	8	8	8	8	8	8	8	8		9701	8	0	0.125	1
9704	8	3		0	1	8	8	8	8	8	8	8	8	8	8	8	8	8	8	8	8	8		8	0	3	8	8	8	8	8	8	8	8	8	8	8	8	8	8	8	8	8		9704	8	0	0.125	1
9705	8	3		0	6	8	8	8	8	8	8	8	8	8	8	8	8	8	8	8	8	8		8	0	8	8	8	8	8	8	8	8	8	8	8	8	8	8	8	8	8	8		9705	8	0	0.75	1
9710	8	3		0	1	7	7	7	7	7	7	7	7	7	7	7	7	7	7	7	7	7		8	0	1	7	7	7	7	7	7	7	7	7	7	7	7	7	7	7	7	7		9710	8	0	0.125	0.875
9712	8	3		0	6	8	8	8	8	8	8	8	8	8	8	8	8	8	8	8	8	8		8	0	7	8	8	8	8	8	8	8	8	8	8	8	8	8	8	8	8	8		9712	8	0	0.75	1
9719	8	3		0	4	8	8	8	8	8	8	8	8	8	8	8	8	8	8	8	8	8		8	0	2	8	8	8	8	8	8	8	8	8	8	8	8	8	8	8	8	8		9719	8	0	0.5	1
9721	8	3		0	0	8	8	8	8	8	8	8	8	8	8	8	8	8	8	8	8	8		8	0	0	5	6	8	8	8	8	8	8	8	8	8	8	8	8	8	8	8		9721	8	0	0	1
9722	8	3		0	0	4	4	4	4	4	4	4	4	4	4	4	4	4	4	4	4	4		8	0	1	8	8	8	8	8	8	8	8	8	8	8	8	8	8	8	8	8		9722	8	0	0	0.5
9725	8	3		0	0	8	8	8	8	8	8	8	8	8	8	8	8	8	8	8	8	8		8	0	2	6	8	8	8	8	8	8	8	8	8	8	8	8	8	8	8	8		9725	8	0	0	1
9728	8	3		0	5	7	7	7	7	7	7	7	7	7	7	7	7	7	7	7	7	7		8	0	5	6	8	8	8	8	8	8	8	8	8	8	8	8	8	8	8	8		9728	8	0	0.625	0.875
9731	8	3		0	0	4	8	8	8	8	8	8	8	8	8	8	8	8	8	8	8	8		8	0	0	4	8	8	8	8	8	8	8	8	8	8	8	8	8	8	8	8		9731	8	0	0	0.5
9732	8	3		0	0	6	6	8	8	8	8	8	8	8	8	8	8	8	8	8	8	8		8	0	0	8	8	8	8	8	8	8	8	8	8	8	8	8	8	8	8	8		9732	8	0	0	0.75
9745	8	3		0	0	5	7	7	8	8	8	8	8	8	8	8	8	8	8	8	8	8		8	0	0	1	1	2	2	2	3	4	4	4	4	4	4	4	4	4	4	4		9745	8	0	0	0.625
9748	8	3		0	0	8	8	8	8	8	8	8	8	8	8	8	8	8	8	8	8	8		8	0	2	8	8	8	8	8	8	8	8	8	8	8	8	8	8	8	8	8		9748	8	0	0	1
9754	8	3		0	0	0	8	8	8	8	8	8	8	8	8	8	8	8	8	8	8	8		8	0	0	0	8	8	8	8	8	8	8	8	8	8	8	8	8	8	8	8		9754	8	0	0	0
9755	8	3		0	0	8	8	8	8	8	8	8	8	8	8	8	8	8	8	8	8	8		8	0	1	8	8	8	8	8	8	8	8	8	8	8	8	8	8	8	8	8		9755	8	0	0.375	1
9757	8	3		0	3	8	8	8	8	8	8	8	8	8	8	8	8	8	8	8	8	8		8	0	0	5	5	8	8	8	8	8	8	8	8	8	8	8	8	8	8	8		9757	8	0	0	1
9759	8	3		0	0	2	6	6	8	8	8	8	8	8	8	8	8	8	8	8	8	8		8	0	0	3	8	8	8	8	8	8	8	8	8	8	8	8	8	8	8	8		9759	8	0	0	0.25
9761	8	3		0	0	3	4	6	6	7	7	7	7	7	7	7	7	7	7	7	7	7		8	0	0	0	1	2	3	7	7	7	7	7	7	7	7	7	7	7	7	7		9761	8	0	0.25	0.375
9769	8	3		0	2	6	6	6	6	6	6	6	6	6	6	6	6	6	6	6	6	6		8	0	1	4	8	8	8	8	8	8	8	8	8	8	8	8	8	8	8	8		9769	8	0	0.125	0.75
9770	8	3		0	1	6	7	7	7	7	8	8	8	8	8	8	8	8	8	8	8	8		8	0	0	3	6	6	6	7	7	7	8	8	8	8	8	8	8	8	8	8		9770	8	0	0.25	0.75
9772	8	3		0	2	4	6	8	8	8	8	8	8	8	8	8	8	8	8	8	8	8		8	0	1	2	6	8	8	8	8	8	8	8	8	8	8	8	8	8	8	8		9772	8	0	0.125	0.5
9775	8	3		0	1	6	7	7	8	8	8	8	8	8	8	8	8	8	8	8	8	8		8	0	1	2	4	5	7	7	7	7	7	7	8	8	8	8	8	8	8	8		9775	8	0	0	0.75
9777	8	3		0	0	3	5	7	7	8	8	8	8	8	8	8	8	8	8	8	8	8		8	0	0	5	6	6	7	8	8	8	8	8	8	8	8	8	8	8	8	8		9777	8	0	0	0.375
9780	8	3		0	0	4	4	4	8	8	8	8	8	8	8	8	8	8	8	8	8	8		8	0	0	3	3	4	4	4	4	4	4	4	7	8	8	8	8	8	8	8		9780	8	0	0	0.5
9782	8	3		0	0	8	8	8	8	8	8	8	8	8	8	8	8	8	8	8	8	8		8	0	3	5	8	8	8	8	8	8	8	8	8	8	8	8	8	8	8	8		9782	8	0	0	1
9784	8	4		0	0	8	8	8	8	8	8	8	8	8	8	8	8	8	8	8	8	8		8	0	1	6	7	7	8	8	8	8	8	8	8	8	8	8	8	8	8	8		9784	8	0	0	1
9785	8	4		0	0	3	4	8	8	8	8	8	8	8	8	8	8	8	8	8	8	8		8	0	0	1	1	3	3	4	5	5	5	6	6	6	6	6	6	6	6	6		9785	8	0	0	0.375
9788	8	4		0	1	5	5	5	5	5	5	8	8	8	8	8	8	8	8	8	8	8		8	0	0	4	4	4	4	4	4	8	8	8	8	8	8	8	8	8	8	8		9788	8	0	0.125	0.625
9790	8	4		0	1	4	7	7	7	7	7	7	7	7	7	7	7	7	7	7	7	7		8	0	0	1	3	5	8	8	8	8	8	8	8	8	8	8	8	8	8	8		9790	8	0	0.125	0.5
9791	7	4		0	0	7	7	7	7	7	7	7	7	7	7	7	7	7	7	7	7	7		8	0	1	2	2	2	2	2	2	4	4	4	4	4	4	4	4	4	4	4		9791	7	0	0	1
9793	8	4		0	4	8	8	8	8	8	8	8	8	8	8	8	8	8	8	8	8	8		8	0	4	5	5	5	5	5	5	5	5	5	5	5	5	5	5	5	5	5		9793	8	0	0.5	1
9794	8	4		0	3	8	8	8	8	8	8	8	8	8	8	8	8	8	8	8	8	8		8	0	3	3	3	3	5	7	7	7	7	7	8	8	8	8	8	8	8	8		9794	8	0	0.375	1
9797	8	4		0	0	8	8	8	8	8	8	8	8	8	8	8	8	8	8	8	8	8		8	0	0	4	8	8	8	8	8	8	8	8	8	8	8	8	8	8	8	8		9797	8	0	0	1
9801	8	4		0	8	8	8	8	8	8	8	8	8	8	8	8	8	8	8	8	8	8		8	0	3	6	6	7	7	7	7	7	7	7	7	7	7	7	7	7	7	7		9801	8	0	1	1
9803	8	4		0	0	8	8	8	8	8	8	8	8	8	8	8	8	8	8	8	8	8		8	0	0	1	1	1	2	2	2	2	8	8	8	8	8	8	8	8	8	8		9803	8	0	0	1
9806	8	4		0	0	2	4	5	6	8	8	8	8	8	8	8	8	8	8	8	8	8		8	0	0	0	0	2	6	8	8	8	8	8	8	8	8	8	8	8	8	8		9806	8	0	0	0.25
9811	8	4		0	0	3	7	8	8	8	8	8	8	8	8	8	8	8	8	8	8	8		8	0	1	3	4	5	7	7	7	7	7	7	7	7	7	7	7	7	7	7		9811	8	0	0	0.375
9812	8	4		0	0	1	8	8	8	8	8	8	8	8	8	8	8	8	8	8	8	8		8	0	1	2	8	8	8	8	8	8	8	8	8	8	8	8	8	8	8	8		9812	8	0	0	0.125
9816	7	4		0	0	0	7	7	7	7	7	7	7	7	7	7	7	7	7	7	7	7		7	0	0	0	7	7	7	7	7	7	7	7	7	7	7	7	7	7	7	7		9816	7	0	0	0
9822	8	4		0	0	8	8	8	8	8	8	8	8	8	8	8	8	8	8	8	8	8		8	0	2	8	8	8	8	8	8	8	8	8	8	8	8	8	8	8	8	8		9822	8	0	0	1
9825	8	4		0	1	8	8	8	8	8	8	8	8	8	8	8	8	8	8	8	8	8		8	0	0	2	4	6	6	6	6	6	6	6	6	6	6	6	6	6	6	6		9825	8	0	0.125	1
9827	8	4		0	0	7	8	8	8	8	8	8	8	8	8	8	8	8	8	8	8	8		6	0	0	6	6	6	6	6	6	6	6	6	6	6	6	6	6	6	6	6		9827	8	0	0	0.875
9831	8	4		0	3	8	8	8	8	8	8	8	8	8	8	8	8	8	8	8	8	8		8	0	1	8	8	8	8	8	8	8	8	8	8	8	8	8	8	8	8	8		9831	8	0	0.375	1
9834	6	4		0	3	4	6	6	6	6	6	6	6	6	6	6	6	6	6	6	6	6		8	0	0	3	3	3	6	7	8	8	8	8	8	8	8	8	8	8	8	8		9834	6	0	0.5	0.666667
9836	8	4		0	1	8	8	8	8	8	8	8	8	8	8	8	8	8	8	8	8	8		7	0	1	4	5	5	5	5	5	5	5	5	5	5	5	5	5	5	5	5		9836	8	0	0.125	1
9839	8	4		0	0	4	8	8	8	8	8	8	8	8	8	8	8	8	8	8	8	8		8	0	0	4	8	8	8	8	8	8	8	8	8	8	8	8	8	8	8	8		9839	8	0	0	0.5
9841	8	4		0	0	8	8	8	8	8	8	8	8	8	8	8	8	8	8	8	8	8		8	0	0	3	4	4	4	4	8	8	8	8	8	8	8	8	8	8	8	8		9841	8	0	0	1
9844	8	4		0	0	8	8	8	8	8	8	8	8	8	8	8	8	8	8	8	8	8		8	0	0	8	8	8	8	8	8	8	8	8	8	8	8	8	8	8	8	8		9844	8	0	0	1
9845	8	4		0	2	8	8	8	8	8	8	8	8	8	8	8	8	8	8	8	8	8		8	0	1	8	8	8	8	8	8	8	8	8	8	8	8	8	8	8	8	8		9845	8	0	0.25	1
9846	8	4		0	0	8	8	8	8	8	8	8	8	8	8	8	8	8	8	8	8	8		8	0	0	8	8	8	8	8	8	8	8	8	8	8	8	8	8	8	8	8		9846	8	0	0	1
9850	8	4		0	0	3	8	8	8	8	8	8	8	8	8	8	8	8	8	8	8	8		8	0	0	8	8	8	8	8	8	8	8	8	8	8	8	8	8	8	8	8		9850	8	0	0	0.375
9853	8	4		0	0	4	4	4	5	5	8	8	8	8	8	8	8	8	8	8	8	8		8	0	0	4	4	4	4	4	4	4	4	4	4	4	4	4	4	4	4	4		9853	8	0	0	0.5
9854	8	4		0	0	3	8	8	8	8	8	8	8	8	8	8	8	8	8	8	8	8		8	0	0	3	5	5	5	5	6	6	6	8	8	8	8	8	8	8	8	8		9854	8	0	0	0.375
9856	8	4		0	0	8	8	8	8	8	8	8	8	8	8	8	8	8	8	8	8	8		8	0	0	8	8	8	8	8	8	8	8	8	8	8	8	8	8	8	8	8		9856	8	0	0	1
9858	8	4		0	0	8	8	8	8	8	8	8	8	8	8	8	8	8	8	8	8	8		8	0	0	8	8	8	8	8	8	8	8	8	8	8	8	8	8	8	8	8		9858	8	0	0	1
9859	8	4		0	0	8	8	8	8	8	8	8	8	8	8	8	8	8	8	8	8	8		8	0	0	8	8	8	8	8	8	8	8	8	8	8	8	8	8	8	8	8		9859	8	0	0	1
9861	8	4		0	0	8	8	8	8	8	8	8	8	8	8	8	8	8	8	8	8	8		8	0	0	8	8	8	8	8	8	8	8	8	8	8	8	8	8	8	8	8		9861	8	0	0	1
9862	8	4		0	1	2	7	8	8	8	8	8	8	8	8	8	8	8	8	8	8	8		8	0	0	4	8	8	8	8	8	8	8	8	8	8	8	8	8	8	8	8		9862	8	0	0.125	0.25
9864	7	4		0	0	7	7	7	7	7	7	7	7	7	7	7	7	7	7	7	7	7		7	0	0	7	7	7	7	7	7	7	7	7	7	7	7	7	7	7	7	7		9864	7	0	0	1
9866	8	4		0	1	1	8	8	8	8	8	8	8	8	8	8	8	8	8	8	8	8		7	0	1	1	2	3	5	6	7	7	7	7	7	7	7	7	7	7	7	7		9866	8	0	0.125	0.125
9867	8	4		0	0	8	8	8	8	8	8	8	8	8	8	8	8	8	8	8	8	8		8	0	0	4	8	8	8	8	8	8	8	8	8	8	8	8	8	8	8	8		9867	8	0	0	1
9869	8	4		0	0	8	8	8	8	8	8	8	8	8	8	8	8	8	8	8	8	8		8	0	0	8	8	8	8	8	8	8	8	8	8	8	8	8	8	8	8	8		9869	8	0	0	1
9871	8	4		0	0	8	8	8	8	8	8	8	8	8	8	8	8	8	8	8	8	8		8	0	0	8	8	8	8	8	8	8	8	8	8	8	8	8	8	8	8	8		9871	8	0	0	1
9875	8	4		0	0	6	8	8	8	8	8	8	8	8	8	8	8	8	8	8	8	8		8	0	0	4	4	7	7	7	7	7	7	7	7	7	7	7	7	7	7	7		9875	8	0	0	0.75
9876	8	4		0	0	8	8	8	8	8	8	8	8	8	8	8	8	8	8	8	8	8		7	0	1	6	7	7	7	7	7	7	7	7	7	7	7	7	7	7	7	7		9876	8	0	0	1
9877	8	4		0	0	1	8	8	8	8	8	8	8	8	8	8	8	8	8	8	8	8		8	0	0	2	6	8	8	8	8	8	8	8	8	8	8	8	8	8	8	8		9877	8	0	0	0.125
9880	8	4		0	1	8	8	8	8	8	8	8	8	8	8	8	8	8	8	8	8	8		8	0	1	8	8	8	8	8	8	8	8	8	8	8	8	8	8	8	8	8		9880	8	0	0.125	1
9882	8	4		0	0	2	8	8	8	8	8	8	8	8	8	8	8	8	8	8	8	8		8	0	0	0	8	8	8	8	8	8	8	8	8	8	8	8	8	8	8	8		9882	8	0	0	0.25
9885	7	4		0	1	7	7	7	7	7	7	7	7	7	7	7	7	7	7	7	7	7		8	0	0	8	8	8	8	8	8	8	8	8	8	8	8	8	8	8	8	8		9885	7	0	0.142857	1
9887	8	4		0	0	5	7	7	8	8	8	8	8	8	8	8	8	8	8	8	8	8		8	0	0	6	6	7	8	8	8	8	8	8	8	8	8	8	8	8	8	8		9887	8	0	0	0.625
9891	8	1		0	2	8	8	8	8	8	8	8	8	8	8	8	8	8	8	8	8	8		8	0	5	8	8	8	8	8	8	8	8	8	8	8	8	8	8	8	8	8		9891	8	0	0.25	1
9892	8	1		0	1	6	8	8	8	8	8	8	8	8	8	8	8	8	8	8	8	8		8	0	1	4	8	8	8	8	8	8	8	8	8	8	8	8	8	8	8	8		9892	8	0	0.125	0.75
9899	8	1		0	1	3	5	5	8	8	8	8	8	8	8	8	8	8	8	8	8	8		8	0	1	3	4	4	5	8	8	8	8	8	8	8	8	8	8	8	8	8		9899	8	0	0.125	0.375
9901	8	1		0	1	7	8	8	8	8	8	8	8	8	8	8	8	8	8	8	8	8		8	0	0	7	8	8	8	8	8	8	8	8	8	8	8	8	8	8	8	8		9901	8	0	0.125	0.875
9902	8	1		0	0	3	8	8	8	8	8	8	8	8	8	8	8	8	8	8	8	8		8	0	0	3	8	8	8	8	8	8	8	8	8	8	8	8	8	8	8	8		9902	8	0	0	0.375
9911	8	1		0	0	5	7	7	8	8	8	8	8	8	8	8	8	8	8	8	8	8		8	0	0	0	1	6	7	7	7	7	8	8	8	8	8	8	8	8	8	8		9911	8	0	0	0.625
9925	8	1		0	0	6	8	8	8	8	8	8	8	8	8	8	8	8	8	8	8	8		8	0	1	6	6	8	8	8	8	8	8	8	8	8	8	8	8	8	8	8		9925	8	0	0	0.75
9926	8	1		0	0	1	7	7	7	8	8	8	8	8	8	8	8	8	8	8	8	8		8	0	0	0	1	1	3	8	8	8	8	8	8	8	8	8	8	8	8	8		9926	8	0	0	0.125
9937	8	1		0	0	3	5	5	7	8	8	8	8	8	8	8	8	8	8	8	8	8		8	0	0	2	3	3	3	8	8	8	8	8	8	8	8	8	8	8	8	8		9937	8	0	0	0.375
9938	8	1		0	1	4	5	5	5	5	8	8	8	8	8	8	8	8	8	8	8	8		8	0	1	4	4	4	5	8	8	8	8	8	8	8	8	8	8	8	8	8		9938	8	0	0.125	0.5
9944	8	4		0	0	8	8	8	8	8	8	8	8	8	8	8	8	8	8	8	8	8		8	0	0	8	8	8	8	8	8	8	8	8	8	8	8	8	8	8	8	8		9944	8	0	0	1
9946	8	4		0	0	0	8	8	8	8	8	8	8	8	8	8	8	8	8	8	8	8		8	0	0	3	8	8	8	8	8	8	8	8	8	8	8	8	8	8	8	8		9946	8	0	0	0
9949	8	4		0	0	3	8	8	8	8	8	8	8	8	8	8	8	8	8	8	8	8		8	0	0	8	8	8	8	8	8	8	8	8	8	8	8	8	8	8	8	8		9949	8	0	0	0.375
9952	8	4		0	0	0	8	8	8	8	8	8	8	8	8	8	8	8	8	8	8	8		8	0	0	0	8	8	8	8	8	8	8	8	8	8	8	8	8	8	8	8		9952	8	0	0	0
9955	8	4		0	0	0	8	8	8	8	8	8	8	8	8	8	8	8	8	8	8	8		8	0	0	0	8	8	8	8	8	8	8	8	8	8	8	8	8	8	8	8		9955	8	0	0	0
9957	8	4		0	0	1	8	8	8	8	8	8	8	8	8	8	8	8	8	8	8	8		8	0	0	1	8	8	8	8	8	8	8	8	8	8	8	8	8	8	8	8		9957	8	0	0	0.125
9958	8	4		0	0	0	0	2	8	8	8	8	8	8	8	8	8	8	8	8	8	8		8	0	0	0	1	1	8	8	8	8	8	8	8	8	8	8	8	8	8	8		9958	8	0	0	0
9963	8	4		0	0	8	8	8	8	8	8	8	8	8	8	8	8	8	8	8	8	8		8	0	0	8	8	8	8	8	8	8	8	8	8	8	8	8	8	8	8	8		9963	8	0	0	1
9964	8	4		0	0	8	8	8	8	8	8	8	8	8	8	8	8	8	8	8	8	8		8	0	0	8	8	8	8	8	8	8	8	8	8	8	8	8	8	8	8	8		9964	8	0	0	1
9966	8	4		0	0	8	8	8	8	8	8	8	8	8	8	8	8	8	8	8	8	8		8	0	4	8	8	8	8	8	8	8	8	8	8	8	8	8	8	8	8	8		9966	8	0	0	1
9968	8	4		0	0	3	3	3	3	3	3	3	3	3	3	3	3	3	3	3	3	3		8	0	1	8	8	8	8	8	8	8	8	8	8	8	8	8	8	8	8	8		9968	8	0	0	0.375
9974	8	4		0	0	0	6	7	7	7	7	7	7	7	7	7	7	7	7	7	7	7		8	0	0	3	5	8	8	8	8	8	8	8	8	8	8	8	8	8	8	8		9974	8	0	0	0
9975	7	4		0	0	1	2	5	7	7	7	7	7	7	7	7	7	7	7	7	7	7		8	0	0	1	2	4	7	7	7	7	7	7	7	7	7	7	7	7	7	7		9975	7	0	0	0.142857
9976	8	4		0	3	8	8	8	8	8	8	8	8	8	8	8	8	8	8	8	8	8		8	0	1	8	8	8	8	8	8	8	8	8	8	8	8	8	8	8	8	8		9976	8	0	0.375	1
9980	8	4		0	0	2	6	6	6	7	7	7	7	7	7	7	7	7	7	7	7	7		7	0	4	7	7	7	7	7	7	7	7	7	7	7	7	7	7	7	7	7		9980	8	0	0	0.25
9983	8	4		0	0	8	8	8	8	8	8	8	8	8	8	8	8	8	8	8	8	8		8	0	0	7	7	7	8	8	8	8	8	8	8	8	8	8	8	8	8	8		9983	8	0	0	1
9995	8	4		0	0	4	8	8	8	8	8	8	8	8	8	8	8	8	8	8	8	8		8	0	0	3	8	8	8	8	8	8	8	8	8	8	8	8	8	8	8	8		9995	8	0	0	0.5
9996	8	4		0	0	8	8	8	8	8	8	8	8	8	8	8	8	8	8	8	8	8		8	0	1	8	8	8	8	8	8	8	8	8	8	8	8	8	8	8	8	8		9996	8	0	0	1
10004	8	4		0	0	8	8	8	8	8	8	8	8	8	8	8	8	8	8	8	8	8		8	0	0	8	8	8	8	8	8	8	8	8	8	8	8	8	8	8	8	8		10004	8	0	0	1
10005	8	4		0	1	8	8	8	8	8	8	8	8	8	8	8	8	8	8	8	8	8		8	0	1	8	8	8	8	8	8	8	8	8	8	8	8	8	8	8	8	8		10005	8	0	0.125	1
10008	8	1		0	0	0	8	8	8	8	8	8	8	8	8	8	8	8	8	8	8	8		8	0	0	0	7	7	8	8	8	8	8	8	8	8	8	8	8	8	8	8		10008	8	0	0	0
10009	8	1		0	0	2	7	7	7	8	8	8	8	8	8	8	8	8	8	8	8	8		8	0	0	2	5	8	8	8	8	8	8	8	8	8	8	8	8	8	8	8		10009	8	0	0	0.25
10010	8	1		0	0	0	3	8	8	8	8	8	8	8	8	8	8	8	8	8	8	8		8	0	0	0	3	3	3	8	8	8	8	8	8	8	8	8	8	8	8	8		10010	8	0	0	0
10011	8	1		0	1	8	8	8	8	8	8	8	8	8	8	8	8	8	8	8	8	8		8	0	0	8	8	8	8	8	8	8	8	8	8	8	8	8	8	8	8	8		10011	8	0	0.125	1
10012	8	1		0	1	8	8	8	8	8	8	8	8	8	8	8	8	8	8	8	8	8		8	0	2	8	8	8	8	8	8	8	8	8	8	8	8	8	8	8	8	8		10012	8	0	0.125	1
10013	8	1		0	0	8	8	8	8	8	8	8	8	8	8	8	8	8	8	8	8	8		8	0	0	5	8	8	8	8	8	8	8	8	8	8	8	8	8	8	8	8		10013	8	0	0	1
10015	8	1		0	1	8	8	8	8	8	8	8	8	8	8	8	8	8	8	8	8	8		8	0	2	8	8	8	8	8	8	8	8	8	8	8	8	8	8	8	8	8		10015	8	0	0.125	1
10017	8	1		0	0	8	8	8	8	8	8	8	8	8	8	8	8	8	8	8	8	8		8	0	0	8	8	8	8	8	8	8	8	8	8	8	8	8	8	8	8	8		10017	8	0	0	1
10018	8	1		0	2	8	8	8	8	8	8	8	8	8	8	8	8	8	8	8	8	8		8	0	1	8	8	8	8	8	8	8	8	8	8	8	8	8	8	8	8	8		10018	8	0	0.25	1
10020	8	1		0	0	8	8	8	8	8	8	8	8	8	8	8	8	8	8	8	8	8		8	0	0	8	8	8	8	8	8	8	8	8	8	8	8	8	8	8	8	8		10020	8	0	0	1
10023	8	4		0	0	8	8	8	8	8	8	8	8	8	8	8	8	8	8	8	8	8		8	0	0	8	8	8	8	8	8	8	8	8	8	8	8	8	8	8	8	8		10023	8	0	0	1
10027	8	4		0	0	3	8	8	8	8	8	8	8	8	8	8	8	8	8	8	8	8		8	0	0	0	2	2	6	8	8	8	8	8	8	8	8	8	8	8	8	8		10027	8	0	0	0.375
14312	8	4		0	0	8	8	8	8	8	8	8	8	8	8	8	8	8	8	8	8	8		8	0	0	6	8	8	8	8	8	8	8	8	8	8	8	8	8	8	8	8		14312	8	0	0	1
14313	8	4		0	0	8	8	8	8	8	8	8	8	8	8	8	8	8	8	8	8	8		8	0	0	8	8	8	8	8	8	8	8	8	8	8	8	8	8	8	8	8		14313	8	0	0	1
14314	8	4		0	0	8	8	8	8	8	8	8	8	8	8	8	8	8	8	8	8	8		7	0	0	7	7	7	7	7	7	7	7	7	7	7	7	7	7	7	7	7		14314	8	0	0	1
15560	8	4		0	6	8	8	8	8	8	8	8	8	8	8	8	8	8	8	8	8	8		8	0	0	3	7	8	8	8	8	8	8	8	8	8	8	8	8	8	8	8		15560	8	0	0.75	1
15591	8	4		0	0	8	8	8	8	8	8	8	8	8	8	8	8	8	8	8	8	8		8	0	0	8	8	8	8	8	8	8	8	8	8	8	8	8	8	8	8	8		15591	8	0	0	1
15592	8	4		0	0	6	8	8	8	8	8	8	8	8	8	8	8	8	8	8	8	8		8	0	0	4	7	8	8	8	8	8	8	8	8	8	8	8	8	8	8	8		15592	8	0	0	0.75
15593	8	4		0	0	0	6	8	8	8	8	8	8	8	8	8	8	8	8	8	8	8		8	0	0	0	1	8	8	8	8	8	8	8	8	8	8	8	8	8	8	8		15593	8	0	0	0
19949	8	4		0	0	2	2	8	8	8	8	8	8	8	8	8	8	8	8	8	8	8		8	0	0	7	8	8	8	8	8	8	8	8	8	8	8	8	8	8	8	8		19949	8	0	0	0.25
[truncated: 37 more columns]

## Sheet: Severity
code	14 dpi			21 dpi
	TuMV-G	TuMV-S		TuMV-G	TuMV-S
430	2	1		3	2
470	2	1		3	1
544	1	1		3	1
546	1	1		3	1
766	4	4		4	4
772	3	2		3	2
801	2	1		2	1
854	2	1		2	1
915	2	2		3	2
997	2	1		3	1
1061	3	2		3	2
1158	3	2		4	2
1254	2	2		3	2
1684	2	1		3	1
1757	2	1		3	2
1797	3	2		3	2
2091	3	1		3	2
2106	2	1		3	2
5023	1	1		3	1
5165	4	3		5	5
5784	3	2		4	2
5950	2	2		2	2
6039	3	2		3	2
6070	3	2		4	4
6749	2	1		3	2
6805	2	1		3	2
6920	3	2		4	3
6933	3	2		4	2
6938	4	2		5	4
6974	1	1		2	1
6997	3	2		3	2
7081	2	1		3	2
7109	2	2		3	2
7111	3	2		3	2
7354	2	1		2	2
7382	4	4		5	5
7384	3	2		4	3
7413	3	2		4	3
7947	2	1		3	2
8037	2	1		2	2
8235	2	2		2	2
8285	3	3		4	3
8343	3	2		3	2
8366	4	3		5	5
8422	2	2		2	2
8483	2	2		2	2
9081	2	1		2	2
9085	3	3		3	3
9111	4	3		4	3
9314	4	4		4	4
9332	2	1		3	2
9343	1	1		2	2
9353	2	2		2	2
9380	2	2		3	2
9382	1	1		2	1
9405	3	2		3	2
9407	3	2		3	2
9409	2	3		3	3
9416	2	1		2	1
9453	1	1		2	2
9481	2	2		2	2
9514	2	2		2	2
9526	2	2		3	3
9536	2	2		2	2
9545	2	1		2	1
9550	3	3		3	3
9555	4	4		5	5
9558	1	2		2	2
9564	2	2		3	2
9567	1	1		2	1
9571	1	1		3	1
9576	1	1		1	1
9581	1	1		2	1
9590	2	1		2	1
9593	2	1		3	1
9598	3	3		4	3
9601	2	1		3	2
9612	2	2		2	2
9616	1	1		2	1
9625	2	1		2	1
9700	2	2		3	2
9703	4	2		4	2
9706	2	2		3	2
9713	2	1		3	2
9717	2	1		2	1
9720	1	1		2	2
9726	2	2		3	2
9730	2	2		2	2
9736	1	1		2	1
9741	3	2		3	2
9749	2	1		2	1
9758	2	2		2	2
9762	3	2		3	2
9764	1	1		2	1
9774	1	1		3	2
9776	1	1		3	2
9778	2	1		2	2
9783	2	1		3	2
9786	2	1		4	3
9792	2	1		3	2
9798	2	3		3	3
9802	2	1		3	3
9804	3	2		3	3
9808	3	2		3	2
9810	3	1		3	2
9813	1	1		3	3
9821	5	5		5	5
9823	1	1		3	3
9826	1	1		2	1
9828	2	1		2	1
9835	2	1		3	2
9838	2	2		3	2
9840	3	2		4	3
9843	2	1		2	1
9848	1	1		2	1
9852	2	2		2	2
9857	2	2		2	2
9860	2	2		2	2
9870	2	2		2	2
9878	2	1		2	1
9883	3	3		4	4
9890	3	2		3	2
9898	3	3		3	3
9903	5	5		5	5
9908	3	1		3	1
9912	3	3		4	4
9918	2	1		3	1
9928	2	2		2	3
9939	2	2		3	3
9948	2	1		3	2
9950	3	3		4	4
9956	2	2		3	2
9962	2	2		2	2
9965	1	2		2	2
9970	2	1		3	2
9978	2	2		3	3
9979	3	1		3	2
9981	2	2		3	2
9991	2	1		2	2
9997	1	1		3	2
9999	3	3		4	4
10001	2	2		3	3
10002	2	1		5	5
10006	1	1		1	1
10014	3	3		4	4
10022	2	2		3	3
14315	2	1		2	2
14318	2	2		3	2
18694	2	2		2	2
19951	3	1		3	2
476	1	1		1	1
628	1	1		2	1
685	1	1		2	1
853	1	1		2	1
932	1	1		1	1
1006	2	2		4	4
1070	1	1		3	2
1166	1	1		3	3
1257	1	1		2	1
1622	1	1		2	1
1652	2	1		4	2
1756	2	1		3	2
1829	1	1		3	2
1872	1	1		2	1
1925	1	1		3	3
1942	1	1		2	1
2057	4	4		5	5
2239	1	1		3	2
2286	1	1		2	2
4807	1	1		3	2
4826	1	1		3	2
4939	1	1		2	1
4958	2	2		4	3
5104	1	1		1	1
5395	1	1		2	1
5651	1	1		3	2
5720	2	2		3	3
5741	1	1		3	2
5748	1	1		3	2
5776	1	1		2	1
5779	1	1		3	2
5798	1	1		2	1
5837	2	2		3	2
5907	2	2		3	2
5921	2	1		4	3
5984	2	1		3	3
6008	2	2		4	4
6012	1	1		2	2
6016	2	2		2	2
6021	2	1		2	1
6023	2	1		3	2
6024	2	1		2	1
6036	2	1		3	2
6040	1	1		2	1
6041	2	2		3	2
6042	1	1		3	2
6071	2	1		4	3
6077	1	1		3	2
6086	1	1		2	1
6108	2	1		3	2
6109	1	1		3	2
6111	1	1		3	2
6113	1	1		3	2
6118	1	1		3	2
6126	1	1		3	2
6132	1	1		3	1
6133	2	1		2	1
6136	2	1		3	2
6137	2	2		3	2
6145	1	1		2	1
6149	1	1		3	2
6150	2	1		2	1
6153	1	1		2	1
6163	1	1		3	2
6172	1	1		2	1
6195	1	1		2	1
6220	1	1		2	1
6235	3	2		3	2
6242	1	1		3	1
6750	2	1		4	2
6830	2	1		4	2
6929	1	1		3	3
6944	1	1		2	2
6945	1	1		2	1
6975	1	1		3	1
6987	2	1		4	2
7025	2	2		3	4
7033	2	1		3	2
7058	3	2		4	3
7062	2	1		3	2
7072	2	1		3	2
7096	2	1		4	4
7102	2	2		3	3
7117	1	1		2	2
7248	1	1		2	1
7287	1	1		4	4
7306	1	1		3	2
7342	1	1		3	2
7343	1	1		3	3
7353	1	1		2	1
7387	1	1		4	3
7396	1	1		2	1
7417	5	5		5	5
7419	2	1		3	2
7521	1	1		2	1
7523	2	1		3	2
7529	4	4		5	4
7917	2	2		4	3
8057	2	1		3	2
8077	2	1		3	1
8227	1	1		2	2
8234	1	1		2	2
8236	1	1		2	1
8237	1	1		2	1
8238	1	1		2	1
8241	2	1		2	2
8246	2	1		4	1
8247	1	1		2	2
8351	2	2		3	2
8369	2	2		3	2
8419	2	2		3	3
8699	2	1		4	2
9079	1	1		1	1
9084	1	1		1	1
9113	2	1		3	1
9133	1	1		3	2
9352	2	2		4	3
9391	1	1		2	1
9394	1	1		2	1
9412	2	1		2	2
9413	1	1		2	2
9421	2	1		3	1
9451	2	1		3	2
9507	3	2		4	3
9525	3	1		3	1
9534	1	1		3	2
9551	1	1		2	2
9553	1	1		2	2
9557	1	1		2	2
9559	1	1		2	1
9565	2	2		3	2
9573	1	1		2	2
9574	1	1		1	1
9582	1	1		2	2
9594	1	1		2	1
9595	2	1		2	1
9599	2	1		4	1
9602	2	1		3	2
9607	2	2		3	3
9617	2	1		3	1
9620	2	2		3	3
9621	2	1		3	2
9626	1	1		4	2
9627	2	2		3	2
9628	2	2		3	2
9629	2	1		3	2
9630	2	1		4	4
9631	2	1		2	1
9632	2	2		2	2
9634	2	1		3	2
9635	2	1		2	1
9636	2	2		2	2
9640	2	2		2	2
9641	2	1		3	2
9642	2	1		2	1
9643	2	2		3	2
9644	2	2		3	2
9645	2	1		3	2
9649	3	2		4	3
9651	2	1		2	1
9656	1	1		2	1
9660	3	2		4	3
9664	2	2		3	2
9669	2	2		3	2
9670	3	3		5	5
9671	1	1		3	2
9672	1	1		2	1
9673	1	1		2	1
9676	1	1		3	1
9678	2	1		3	2
9679	1	1		2	1
9680	1	1		2	1
9681	5	4		5	5
9682	1	1		1	1
9685	1	1		3	1
9687	1	1		3	1
9689	2	1		3	2
9695	1	1		1	1
9696	1	1		1	1
9701	2	1		3	2
9704	2	1		3	2
9705	3	2		4	2
9710	1	1		2	1
9712	1	1		3	2
9719	2	1		3	1
9721	1	1		1	1
9722	2	2		3	3
9725	2	2		2	2
9728	1	1		2	1
9731	1	1		3	1
9732	5	5		5	5
9745	1	1		2	1
9748	2	2		2	2
9754	1	1		3	2
9755	2	2		3	2
9757	3	2		4	3
9759	2	1		3	2
9761	1	1		2	1
9769	1	1		3	3
9770	2	1		3	3
9772	3	3		3	3
9775	3	2		3	2
9777	1	1		2	1
9780	2	1		2	1
9782	2	1		3	1
9784	3	3		3	3
9785	3	3		3	3
9788	4	4		4	4
9790	2	1		3	1
9791	3	2		3	3
9793	1	1		1	1
9794	1	1		2	1
9797	2	2		2	2
9801	2	1		2	1
9803	2	1		2	1
9806	1	1		2	2
9811	1	1		3	1
9812	2	1		2	1
9816	4	4		5	5
9822	2	1		2	1
9825	1	1		2	1
9827	1	1		2	1
9831	2	2		4	3
9834	1	1		2	1
9836	1	1		2	1
9839	3	2		4	3
9841	2	1		3	1
9844	2	2		2	2
9845	2	2		3	2
9846	2	2		3	2
9850	2	2		2	2
9853	4	4		4	4
9854	2	2		2	2
9856	2	1		2	1
9858	2	1		3	2
9859	3	3		3	3
9861	3	2		3	2
9862	1	1		2	1
9864	1	1		3	2
9866	2	1		3	1
9867	1	1		3	2
9869	3	2		3	2
9871	2	2		2	2
9875	2	2		2	2
9876	5	4		5	5
9877	1	1		2	1
9880	2	2		3	3
9882	1	1		3	3
9885	2	1		2	2
9887	1	1		1	1
9891	1	1		3	2
9892	5	5		5	5
9899	1	1		2	1
9901	1	1		3	2
9902	1	1		2	1
9911	1	1		5	4
9925	1	1		3	2
9926	2	1		3	2
9937	1	1		3	2
9938	2	1		4	2
9944	2	2		2	2
9946	2	1		3	2
9949	1	1		3	2
9952	3	1		3	2
9955	1	1		2	1
9957	3	3		3	3
9958	2	1		2	1
9963	4	4		5	5
9964	1	1		3	1
9966	3	2		3	2
9968	1	2		2	3
9974	1	1		3	2
9975	1	1		2	2
9976	5	5		5	5
9980	1	1		3	2
9983	1	1		2	2
9995	4	4		5	5
9996	5	5		5	5
10004	2	2		3	2
10005	2	1		3	1
10008	2	2		2	2
10009	2	2		2	2
10010	2	2		2	2
10011	2	1		3	2
10012	1	1		2	1
10013	2	1		3	2
10015	2	1		3	2
10017	2	1		3	2
10018	2	1		3	1
10020	2	1		2	2
10023	2	2		2	2
10027	2	1		3	2
14312	1	1		2	1
14313	2	1		2	1
14314	2	1		3	1
15560	2	2		2	2
15591	3	2		3	2
15592	4	4		4	4
15593	2	1		3	1
19949	3	2		3	3
