# Supplementary material for: A genome-wide association study identifies Arabidopsis thaliana genes that contribute to differences in the outcome of infection with two Turnip mosaic potyvirus strains that differ in their evolutionary history and degree of host specialization
Source: Virus Evol. 2021 Jun 30;7(2):veab063. doi: 10.1093/ve/veab063 (PMC8438913; doi:10.1093/ve/veab063)
Supplement: veab063_Supp [file veab063_supp.zip › Supplementary File S4.xlsx]

## Sheet: BSLMM
BSLMM GEMMA 14 dpi
	TuMV-S												TuMV-G
	PVE				PGE				ngamma		major effect SNP		PVE				PGE				ngamma		major effect SNP
phenotype	mean	median	lower 80% HDI	higher 80% HDI	mean	median	lower 89% HDI	higher 89% HDI	mean	median			mean	median	lower 80% HDI	higher 80% HDI	mean	median	lower 89% HDI	higher 89% HDI	mean	median
AUDPS	0.28	0.28	0.19	0.38	0.48	0.48	0	0.91	111.5	61	-		0.09	0.08	0.03	0.14	0.5	0.58	0	0.94	11	5	-
Infectivity	0.09	0.09	0.03	0.15	0.66	0.77	0.12	1	11.3	3	-		0.08	0.08	0.03	0.13	0.7	0.8	0.22	1	5.6	2	-
Symptoms	0.19	0.16	0	0.37	0.38	0.35	0	0.79	9.7	5	-		0.11	0.1	0	0.21	0.38	0.33	0	0.82	20.7	11	-
BSLMM GEMMA 21 dpi
	TuMV-S												TuMV-G
	PVE				PGE				ngamma		major effect SNP		PVE				PGE				ngamma		major effect SNP
phenotype	mean	median	lower 80% HDI	higher 80% HDI	mean	median	lower 89% HDI	higher 89% HDI	mean	median			mean	median	lower 80% HDI	higher 80% HDI	mean	median	lower 89% HDI	higher 89% HDI	mean	median
AUDPS	0.22	0.22	0.12	0.31	0.63	0.71	0.13	1	7.6	5	AT2G04440-MutT/nudix family protein		0.1	0.1	0.04	0.15	0.76	0.86	0.38	1	2.6	2	-
Infectivity	0.08	0.08	0.03	0.14	0.65	0.77	0.11	1	19.7	3	-		0.12	0.11	0.05	0.22	0.86	0.92	0.71	1	3.3	2	AT3G19350-maternally expressed PAB and intergenic region on chromosome 3 position 6,685,977
Symptoms	0.15	0.13	0	0.27	0.38	0.33	0	0.81	22.6	8	-		0.09	0.07	0	0.17	0.38	0.33	0	0.81	32.6	15	-
number of total SNPs/var=3913782
number of analyzed SNPs/var=431323
