# Supplementary material for: A genome-wide association study identifies Arabidopsis thaliana genes that contribute to differences in the outcome of infection with two Turnip mosaic potyvirus strains that differ in their evolutionary history and degree of host specialization
Source: Virus Evol. 2021 Jun 30;7(2):veab063. doi: 10.1093/ve/veab063 (PMC8438913; doi:10.1093/ve/veab063)
Supplement: veab063_Supp [file veab063_supp.zip › Supplementary File S5.xlsx]

## Sheet: Summary
Phenotype where the gen is detected			GEN info				SNP info
AUDPS	Infectivity	Symptoms	name	gene	description	-log	chr	SNP	P
		TuMV-G 14 and 21 dpi / TuMV-S 14 and 21 dpi		AT2G14080	Disease resistance protein (TIR-NBS-LRR class) family	9.01801	2	5925360	9.59377e-10
	TuMV-G 21 dpi		DDM1	AT5G66750	ATP-dependent DNA helicase DDM1	8.00263	5	26652445	9.9397e-09
TuMV-S 14 and 21 dpi			NUDT6	AT2G04450	Nudix hydrolase 6	6.45362	2	1545323	3.51866e-07
TuMV-S 14 and 21 dpi				AT2G04440	MutT/nudix family protein	6.11308	2	1542581	7.70764e-07
TuMV-S 21 dpi	TuMV-S 14 and 21 dpi		CRK20	AT4G23280	Putative cysteine-rich receptor-like protein kinase 20	5.90144	4	12176124	1.25477e-06
	TuMV-S 14 and 21 dpi		CRRSP27	AT3G21980	Putative cysteine-rich repeat secretory protein 27	5.68044	3	7745952	2.0872e-06
		TuMV-G 21 dpi	CRK39	AT4G04540	Putative cysteine-rich receptor-like protein kinase 39	5.64601	4	2259736	2.2594e-06
	TuMV-S 14 dpi			AT4G02580	NADH dehydrogenase [ubiquinone] flavoprotein 2, mitochondrial	5.64082	4	1137178	2.28652e-06
		TuMV-G 21 dpi	PUX6	AT3G21660	Plant UBX domain-containing protein 6	5.54401	3	7626283	2.85751e-06
	TuMV-S 21 dpi		MEE55	AT4G13345	Serinc-domain containing serine and sphingolipid biosynthesis protein	5.32139	4	7765264	4.77098e-06
	TuMV-S 21 dpi		T9A4.1	AT4G10130	DNAJ heat shock N-terminal domain-containing protein	5.22213	4	6320310	5.99608e-06
		TuMV-G 21 dpi	AFC3	AT4G32660	Serine/threonine-protein kinase AFC3	5.22089	4	15756153	6.01325e-06
TuMV-S 21 dpi				AT3G07470	transmembrane protein, putative	5.19941	3	2386635	6.3181e-06
TuMV-S 14 dpi				AT3G12850	COP9 signalosome complex-related / CSN complex-like protein	5.17768	3	4089460	6.6423e-06
TuMV-S 14 and 21 dpi				AT5G08650	Translation factor GUF1 homolog, chloroplastic	5.14007	5	2811722	7.24323e-06
		TuMV-G 21 dpi	TRP2	AT3G46590	Telomere repeat-binding protein 2	5.08801	3	17152907	8.1657e-06
TuMV-S 14 dpi			NUDT5	AT2G04430	Nudix hydrolase 5	5.01629	2	1539792	9.63191e-06
TuMV-G 14 dpi			JAL14	AT1G57570	Jacalin-related lectin 14	5.01189	1	21323311	9.73002e-06

## Sheet: Tresholds
trait	virus	dpi	FDR treshold
AUDPS	TuMV-G	14	1e-05
		21	2.73348e-10
	TuMV-S	14	1e-05
		21	1e-05
Infectivity	TuMV-G	14	6.31978e-13
		21	1.77541e-08
	TuMV-S	14	1e-05
		21	1e-05
Symptoms	TuMV-G	14	9.59377e-10
		21	1e-05
	TuMV-S	14	1.48614e-12
		21	1.15077e-09

## Sheet: Results TuMV-G
n								n
14 dpi								21 dpi
	AUDPS						number of SNPs		AUDPS						number of SNPs
	gene	description	chr	position	pvalues	-logP	26		gene	description	chr	position	pvalues	-logP	1
1	AT1G57570	Jacalin-related lectin 14	1	21323311	9.73002e-06	5.01189		none
	Infectivity								Infectivity
	gene	description	chr	position	pvalues	-log	1		gene	description	chr	position	pvalues	-log	11
none								1	AT5G66750	ATP-dependent DNA helicase	5	26652445	9.9397e-09	8.00263
	Symptoms severity								Symptoms severity
	gene	description	chr	position	pvalues	-log	1		gene	description	chr	position	pvalues	-log	15
1	AT2G14080	Disease resistance protein (TIR-NBS-LRR class) family	2	5925360	9.59377e-10	9.01801		1	AT2G14080	Disease resistance protein	2	5928463	6.78645e-07	6.16836
								2	AT3G21660	UBX domain-containing protein	3	7626283	2.85751e-06	5.54401
								3	AT3G46590	Telomere repeat-binding protein 2	3	17152907	8.1657e-06	5.08801
								4	AT4G04540	Putative cysteine-rich receptor-like protein kinase 39	4	2259736	2.2594e-06	5.64601
								5	AT4G32660	Protein kinase AME3	4	15756153	6.01325e-06	5.22089

## Sheet: Results TuMV-S
n								n
14 dpi								21 dpi
	AUDPS						number of SNPs		AUDPS						number of SNPs
	gene	description	chr	position	pvalues	-logP	23		gene	description	chr	position	pvalues	-logP	30
1	AT2G04430	Nudix hydrolase 5	2	1539792	9.63191e-06	5.01629		1	AT2G04440	MutT/nudix family protein	2	1542581	9.00954e-07	6.0453
2	AT2G04440	MutT/nudix family protein	2	1542581	7.70764e-07	6.11308		2	AT2G04450	Nudix hydrolase 6	2	1545323	1.00167e-06	5.99928
3	AT2G04450	Nudix hydrolase 6	2	1545323	3.51866e-07	6.45362		3	AT3G07470	Transmembrane protein	3	2386635	6.3181e-06	5.19941
4	AT3G12850	COP9 signalosome complex-related / CSN complex-like protein	3	4089460	6.6423e-06	5.17768		4	AT4G23280	Putative cysteine-rich receptor-like protein kinase 20	4	12177127	1.8653e-06	5.72925
5	AT5G08650	Translation factor GUF1 homolog	5	2811722	7.24323e-06	5.14007		5	AT5G08650	Translation factor GUF1 homolog	5	2811722	8.21369e-06	5.08546
	Infectivity								Infectivity
	gene	description	chr	position	pvalues	-log	18		gene	description	chr	position	pvalues	-log	21
1	AT3G21980	Unknown protein	3	7745952	2.0872e-06	5.68044		1	AT3G21980	Unknown protein	3	7745952	1.22299e-06	5.91258
2	AT4G02580	NADH dehydrogenase [ubiquinone] flavoprotein 2	4	1137178	2.28652e-06	5.64082		2	AT4G10130	DNAJ heat shock N-terminal domain-containing protein	4	6320310	5.99608e-06	5.22213
3	AT4G23280	Putative cysteine-rich receptor-like protein kinase 20	4	12176124	1.25477e-06	5.90144		3	AT4G13345	Serine-domain containing serine and sphingolipid biosynthesis protein	4	7765264	4.77098e-06	5.32139
	Symptoms severity							4	AT4G23280	Putative cysteine-rich receptor-like protein kinase 20	4	12176270	3.01982e-07	6.52002
	gene	description	chr	position	pvalues	-log	1		Symptoms severity
1	AT2G14080	Disease resistance protein (TIR-NBS-LRR class) family	2	5925360	1.48614e-12	11.8279			gene	description	chr	position	pvalues	-log	1
								1	AT2G14080	Disease resistance protein (TIR-NBS-LRR class) family	2	5925360	1.15077e-09	8.93901

## Sheet: Results ALL
	TuMV-G							Shared genes between TuMV-G and TuMV-S		TuMV-S
trait	dpi	name	gene	description	chr	-log				trait	dpi	name	gene	description	chr	-log
AUDPS	14	JAL14	AT1G57570	Jacalin-related lectin 14	1	5.01189		AT2G14080		Symptoms	14 / 21		AT2G14080	Disease resistance protein (TIR-NBS-LRR class) family	2	11.8279
Symptoms	14 / 21		AT2G14080	Disease resistance protein (TIR-NBS-LRR class) family	2	9.01801				Infectivity / AUDPS	(14, 21) /21	CRK20	AT4G23280	Putative cysteine-rich receptor-like protein kinase 20	4	6.52002
Symptoms	21	PUX6	AT3G21660	Plant UBX domain-containing protein 6	3	5.54401				AUDPS	14 / 21	NUDT6	AT2G04450	Nudix hydrolase 6	2	6.45362
Symptoms	21	TRP2	AT3G46590	Telomere repeat-binding protein 2	3	5.08801				AUDPS	14 / 21		AT2G04440	MutT/nudix family protein	2	6.11308
Symptoms	21	CRK39	AT4G04540	Putative cysteine-rich receptor-like protein kinase 39	4	5.64601				Infectivity	14 / 21	CRRSP27	AT3G21980	Putative cysteine-rich repeat secretory protein 27	3	5.91258
Symptoms	21	AFC3	AT4G32660	Serine/threonine-protein kinase AFC3	4	5.22089				Infectivity	14		AT4G02580	NADH dehydrogenase [ubiquinone] flavoprotein 2	4	5.64082
Infectivity	21	DDM1	AT5G66750	ATP-dependent DNA helicase DDM1	5	8.00263				Infectivity	21	MEE55	AT4G13345	Serinc-domain containing serine and sphingolipid biosynthesis protein	4	5.32139
										Infectivity	21	T9A4.1	AT4G10130	DNAJ heat shock N-terminal domain-containing protein	4	5.22213
										AUDPS	21		AT3G07470	transmembrane protein, putative	3	5.19941
										AUDPS	14		AT3G12850	COP9 signalosome complex-related / CSN complex-like protein	3	5.17768
										AUDPS	14 / 21		AT5G08650	Translation factor GUF1 homolog, chloroplastic	5	5.14007
										AUDPS	14	NUDT5	AT2G04430	Nudix hydrolase 5	2	5.01629

## Sheet: LD
Locus 1	Locus 2	Virus and phenotype
AT3G07470 Transmembrane protein	AT3G07470 transmembrane protein	TuMV-S, AUDPS 21 dpi
AT3G21660 UBX domain-containing protein	AT3G21670 Major facilitator superfamily protein	TuMV-G, Symptoms 21 dpi
AT4G02580 NADH dehydrogenase [ubiquinone] flavoprotein 2	AT4G02590 Basic helix loop helix class transcriptional regulator	TuMV-S, Infectivity 14 dpi
AT4G10130 DNAJ heat shock N-terminal domain-containing protein	AT4G10130 Encodes a protein with putative sucrose-phosphate synthase activity	TuMV-S, Infectivity 21 dpi
