# Supplementary material for: A genome-wide association study identifies Arabidopsis thaliana genes that contribute to differences in the outcome of infection with two Turnip mosaic potyvirus strains that differ in their evolutionary history and degree of host specialization
Source: Virus Evol. 2021 Jun 30;7(2):veab063. doi: 10.1093/ve/veab063 (PMC8438913; doi:10.1093/ve/veab063)
Supplement: veab063_Supp [file veab063_supp.zip › Supplementary File S6.xlsx]

## Sheet: Credible intervals
89% Highest Density Interval
		AUDPS
		TuMV-G					TuMV-S				vs
WT	WT	15.7	16.7			WT	14.1	15.9
AT1G57570	at1g57570	14.7	16.4			at1g57570	14.8	16
AT2G14080	at2g14080	13.4	15.6			at2g14080	14	15.1
AT3G12850	at3g12850	17.2	16.8			at3g12850	14	16.5			*
AT4G02580	at4g02580	8.9	15.4			at4g02580	3.1	11
AT4G10130	at4g10130	12.9	16.7			at4g10130	16.1	16.9
AT5G08650	cplepa	13.8	15.6			cplepa	4.2	11.8			*
AT5G66750	ddm1	16.8	17			ddm1	11.7	16.7			*
AT4G13345	mee55	12.1	16.5			mee55	9.9	14.5
AT2G04430	nudt5	12.8	14.9			nudt5	7.6	12.7			*
AT2G04450	nudt6	13.3	15			nudt6	9.3	13.6
		AUSIPS
		TuMV-G					TuMV-S
WT	WT	32.9	36.5			WT	21.1	26.9			*
AT1G57570	at1g57570	36.2	40.5			at1g57570	23.5	28.5			*
AT2G14080	at2g14080	42.4	47.8			at2g14080	28.3	35			*
AT3G12850	at3g12850	35.9	42.3			at3g12850	28.1	36.6
AT4G02580	at4g02580	18.8	32.3			at4g02580	4.6	16.7			*
AT4G10130	at4g10130	28.8	41			at4g10130	23.2	32.8
AT5G08650	cplepa	31.8	35.9			cplepa	7.7	21.7			*
AT5G66750	ddm1	35.2	42.1			ddm1	18.3	27.9			*
AT4G13345	mee55	32.7	44.3			mee55	16.5	24.9			*
AT2G04430	nudt5	30.5	36.9			nudt5	12.2	18.9			*
AT2G04450	nudt6	39.9	41.9			nudt6	20.1	29.6			*
